# Supplementary material for: Viewing Cortical Collecting Duct Function Through Phenotype-guided Single-Tubule Proteomics
Source: Function (Oxf). 2020 Jul 2;1(1):zqaa007. doi: 10.1093/function/zqaa007 (PMC8788781; doi:10.1093/function/zqaa007)
Supplement: zqaa007_Supplementary_Data [file zqaa007_supplementary_data.zip]

Archive with 4 entries (4 files):
- Suppelemental Table_4.xlsx
- Supplemental  Table_3.xlsx
- Supplemental Table 1.xlsx
- Supplemental Table_2.xlsx
