# Supplementary material for: Viewing Cortical Collecting Duct Function Through Phenotype-guided Single-Tubule Proteomics
Source: Function (Oxf). 2020 Jul 2;1(1):zqaa007. doi: 10.1093/function/zqaa007 (PMC8788781; doi:10.1093/function/zqaa007)
Supplement: zqaa007_Supplementary_Data [file zqaa007_supplementary_data.zip › Suppelemental Table_4.xlsx]

## Sheet: Significnatly changed proteins
-Log Student's T-test p-value KO_WT	Student's T-test Difference KO_WT	Student's T-test Test statistic KO_WT	Protein IDs	Majority protein IDs	Protein names	Gene names	Regulation
1.61319	1.13083	2.85914	P10107;E9QAQ7;A2BH40	P10107	Annexin A1	Anxa1	UP
1.61811	0.744615	2.86707	Q61133	Q61133	Glutathione S-transferase theta-2	Gstt2	UP
1.8788	0.725721	3.75546	Q99LB4;D3YZN3;D3YU77;D3YTL5;P24452	Q99LB4;D3YZN3;D3YU77;D3YTL5;P24452	Macrophage-capping protein	Capg	UP
2.2354	0.624434	3.91105	P84084;D3YV25;E9Q2C2	P84084	ADP-ribosylation factor 5	Arf5	UP
2.45779	0.54595	4.65512	P30416;F6S2D5;F7CAT1	P30416;F6S2D5	Peptidyl-prolyl cis-trans isomerase FKBP4;Peptidyl-prolyl cis-trans isomerase FKBP4, N-terminally processed;Peptidyl-prolyl cis-trans isomerase	Fkbp4	UP
1.40789	0.514716	4.90806	Q6P4T2	Q6P4T2	U5 small nuclear ribonucleoprotein 200 kDa helicase	Snrnp200	UP
1.37622	0.498265	2.48258	A0A0J9YUD8;A0A0J9YUZ4;P63158;D3YVC6;D3YZ18	A0A0J9YUD8;A0A0J9YUZ4;P63158;D3YVC6;D3YZ18	High mobility group protein B1	Hmgb1	UP
1.61244	0.489647	2.85794	Q9EQP2	Q9EQP2	EH domain-containing protein 4	Ehd4	UP
1.63967	0.470719	3.03581	F8WJ41;P62245;D3YVB4;D3Z712	F8WJ41;P62245;D3YVB4;D3Z712	40S ribosomal protein S15a	Rps15a	UP
1.58735	0.416874	3.13329	P34022;H7BX22	P34022;H7BX22	Ran-specific GTPase-activating protein	Ranbp1	UP
1.6485	0.38257	3.25924	Q9QYJ0	Q9QYJ0	DnaJ homolog subfamily A member 2	Dnaja2	UP
1.31185	0.366029	2.46527	Q8CGC7;A0A140LIZ4;A0A140LHZ5	Q8CGC7	Bifunctional glutamate/proline--tRNA ligase;Glutamate--tRNA ligase;Proline--tRNA ligase	Eprs	UP
1.47527	0.328928	2.90805	P14685;F7B7L8	P14685;F7B7L8	26S proteasome non-ATPase regulatory subunit 3	Psmd3	UP
1.95235	0.297569	3.922	Q5RKN9;P47753;A0A0G2JE27	Q5RKN9;P47753;A0A0G2JE27	F-actin-capping protein subunit alpha-1	Capza1	UP
1.57484	0.292758	2.79756	P10126;D3YZ68;D3Z3I8;P62631	P10126;D3YZ68;D3Z3I8	Elongation factor 1-alpha 1	Eef1a1	UP
1.33328	0.270914	2.632	Q99KF1	Q99KF1	Transmembrane emp24 domain-containing protein 9	Tmed9	UP
1.34343	-0.430364	-2.43108	Q3ULJ0;D3Z0L6	Q3ULJ0	Glycerol-3-phosphate dehydrogenase 1-like protein	Gpd1l	DOWN
2.07979	-0.566755	-3.63686	E9PYA3;A0A0R4J052;G5E8T9;Q99KB8;E9Q2H8;D3YWI0	E9PYA3;A0A0R4J052;G5E8T9;Q99KB8;E9Q2H8;D3YWI0	Hydroxyacylglutathione hydrolase, mitochondrial	Hagh	DOWN
1.39041	-0.708238	-2.50489	Q9Z2I8;A0A0N4SWD1	Q9Z2I8	Succinyl-CoA ligase [GDP-forming] subunit beta, mitochondrial	Suclg2	DOWN
1.56906	-0.841091	-3.09604	Q9DB15	Q9DB15	39S ribosomal protein L12, mitochondrial	Mrpl12	DOWN
1.51732	-0.964259	-2.99175	Q8K2J1;A0A0R4J0W4;Q8CI85;F6W0I8	Q8K2J1;A0A0R4J0W4;Q8CI85	Carbonic anhydrase 12	Car12;Ca12	DOWN
1.72718	-1.00173	-3.19397	Q9CS42;G3UXL2;Q9D7G0	Q9CS42;G3UXL2;Q9D7G0	Ribose-phosphate pyrophosphokinase 2;Ribose-phosphate pyrophosphokinase 1	Prps2;Prps1l3;Prps1	DOWN
2.75169	-1.05839	-7.40816	Q9WUB6;F6RJZ6;A2ADB4;Q9WUB7	Q9WUB6	Chloride channel protein ClC-Kb	Clcnkb	DOWN
1.38516	-1.19085	-2.59032	Q8VIM4	Q8VIM4	Barttin	Bsnd	DOWN
1.85512	-1.19824	-4.17632	E9Q3Q6;Q61490;E9Q4G8;Q5MPX5;F6QH25	E9Q3Q6;Q61490;E9Q4G8	CD166 antigen	Alcam	DOWN

## Sheet: Pendrin_KO_WT_t-test
Student's T-test Significant KO_WT	Peptides	Unique + razor sequence coverage [%]	Unique sequence coverage [%]	-Log Student's T-test p-value KO_WT	Student's T-test Difference KO_WT	Majority protein IDs	Protein names	Gene names
	4	5.7	3.6	0	-3.02907	Q91WU0	Carboxylic ester hydrolase	Ces1f
	10	9.8	9.8	0	-2.35809	G3X9T8;G3X8Q5;E9PZD8;Q61147	Ceruloplasmin	Cp
	6	45.6	6.1	0.879561	-2.14723	A2BIN1;Q4FZE8;P11589	Major urinary protein 2	Mup10;Mup1;Mup2
	2	4.1	4.1	0	-1.59075	Q9D826	Peroxisomal sarcosine oxidase	Pipox
	34	74.5	19.6	0.146226	-1.43066	Q8K0Y2	Keratin, type I cuticular Ha3-I	Krt33a
	23	43.3	42.1	0.789844	-1.39038	Q8K0L3	Acyl-coenzyme A synthetase ACSM2, mitochondrial	Acsm2
	8	16.2	16.2	0.379534	-1.38999	Q3UNX5	Acyl-coenzyme A synthetase ACSM3, mitochondrial	Acsm3
	4	59.5	59.5	0.554045	-1.37835	P97816	Protein S100-G	S100g
	3	24.2	24.2	0.373127	-1.35352	Q9CQ54;A0A0U1RPJ5	NADH dehydrogenase [ubiquinone] 1 subunit C2	Ndufc2
	7	13.1	13.1	0.589649	-1.31379	Q64462;F6X6A4	Cytochrome P450 4B1	Cyp4b1
	7	9.7	9.7	1.08125	-1.2866	Q91X17	Uromodulin;Uromodulin, secreted form	Umod
	3	25.9	25.9	0.328683	-1.24676	P07309	Transthyretin	Ttr
+	3	5.3	5.3	1.85512	-1.19824	E9Q3Q6;Q61490;E9Q4G8	CD166 antigen	Alcam
+	6	25.7	25.7	1.38516	-1.19085	Q8VIM4	Barttin	Bsnd
	14	14.1	14.1	0.843721	-1.18954	A2AQ52;A2AQ51;A2AQ50;P55014	Solute carrier family 12 member 1	Slc12a1
	10	18.6	18.6	1.00707	-1.13878	Q9R0H0;A2A848	Peroxisomal acyl-coenzyme A oxidase 1	Acox1
+	3	4.2	4.2	2.75169	-1.05839	Q9WUB6	Chloride channel protein ClC-Kb	Clcnkb
	2	4.9	4.9	0	-1.01148	G3XA25;Q80X81;Q8CAY6;F2Z459	Acetyl-CoA acetyltransferase, cytosolic	Acat2;Acat3
+	5	18.6	16	1.72718	-1.00173	Q9CS42;G3UXL2;Q9D7G0	Ribose-phosphate pyrophosphokinase 2;Ribose-phosphate pyrophosphokinase 1	Prps2;Prps1l3;Prps1
	5	30.8	30.8	0.492831	-0.992052	A0A140T8V1;P11404	Fatty acid-binding protein, heart	Fabp3
	2	4.1	4.1	0.798891	-0.991014	P17047	Lysosome-associated membrane glycoprotein 2	Lamp2
+	3	8.7	8.7	1.51732	-0.964259	Q8K2J1;A0A0R4J0W4;Q8CI85	Carbonic anhydrase 12	Car12;Ca12
	3	18.2	18.2	1.17396	-0.962609	Q9D8W7;A0A0J9YUI7;A0A0J9YU56	OCIA domain-containing protein 2	Ociad2
	3	8.1	8.1	0.471633	-0.92148	Q7TNG8	Probable D-lactate dehydrogenase, mitochondrial	Ldhd
	5	8.2	8.2	0.620979	-0.911611	Q91WV7	Neutral and basic amino acid transport protein rBAT	Slc3a1
	3	5.8	5.8	0.699841	-0.901743	Q8CGA3	Large neutral amino acids transporter small subunit 4	Slc43a2
	3	19.9	19.9	0.34947	-0.887657	O88851	Putative hydrolase RBBP9	Rbbp9
	4	34.2	34.2	1.10575	-0.884356	P26350;A0A087WP98;A0A087WPN6;A0A087WQN2	Prothymosin alpha;Prothymosin alpha, N-terminally processed;Thymosin alpha	Ptma
	5	13.1	13.1	0.901387	-0.851069	D3YTT4;A0A0R4J0P1;Q9D7B6	Isobutyryl-CoA dehydrogenase, mitochondrial	Acad8
	6	4.3	4.3	1.05109	-0.844793	Q8CIH5	1-phosphatidylinositol 4,5-bisphosphate phosphodiesterase gamma-2	Plcg2
+	2	11.9	11.9	1.56906	-0.841091	Q9DB15	39S ribosomal protein L12, mitochondrial	Mrpl12
	2	9.3	9.3	0.548179	-0.821085	Q9CQ60;D3Z4X1;F6X8L5;Q8CBG6	6-phosphogluconolactonase	Pgls
	12	16.4	16.4	0.827893	-0.820065	Q9CQN1	Heat shock protein 75 kDa, mitochondrial	Trap1
	6	16.3	16.3	0.483755	-0.817454	O09174	Alpha-methylacyl-CoA racemase	Amacr
	8	21.1	21.1	0.39645	-0.805173	Q80SY3	V-type proton ATPase subunit d 2	Atp6v0d2
	31	29.7	29.7	0.84485	-0.757216	Q61941;Q8C9V5;Q8BGK0;E9Q8F4	NAD(P) transhydrogenase, mitochondrial	Nnt
	6	69.8	69.8	0.868514	-0.741777	P56391;A0A140LIU3	Cytochrome c oxidase subunit 6B1	Cox6b1
	3	24.8	24.8	0.644135	-0.741636	Q9Z0J0	Epididymal secretory protein E1	Npc2
	2	2.5	2.5	0.327146	-0.739763	P20918	Plasminogen;Plasmin heavy chain A;Activation peptide;Angiostatin;Plasmin heavy chain A, short form;Plasmin light chain B	Plg
	11	25.2	25.2	0.979196	-0.733853	P45952	Medium-chain specific acyl-CoA dehydrogenase, mitochondrial	Acadm
	16	36.5	34.7	0.384622	-0.72987	Q99L60;D3Z5W3	V-type proton ATPase subunit C 2	Atp6v1c2
	2	3.3	1.5	0.352023	-0.716356	Q3UP75	UDP-glucuronosyltransferase 3A1	Ugt3a1
	10	18	18	0.950615	-0.716082	Q99MR8	Methylcrotonoyl-CoA carboxylase subunit alpha, mitochondrial	Mccc1
	2	2.1	2.1	0	-0.712919	Q78PY7;E9Q3E9;Q3TJ56	Staphylococcal nuclease domain-containing protein 1	Snd1
+	15	34.9	34.9	1.39041	-0.708238	Q9Z2I8	Succinyl-CoA ligase [GDP-forming] subunit beta, mitochondrial	Suclg2
	16	28.2	28.2	1.04739	-0.701056	P50544;B1AR28	Very long-chain specific acyl-CoA dehydrogenase, mitochondrial	Acadvl
	3	28.6	28.6	0.671949	-0.700646	B1ARW4;Q99LY9	NADH dehydrogenase [ubiquinone] iron-sulfur protein 5;NADH dehydrogenase [ubiquinone] iron-sulfur protein 5, N-terminally processed	Ndufs5
	3	13.2	13.2	0	-0.686968	Q9DCS2;E9Q5B2;E9Q7K5;G5E8X1	UPF0585 protein C16orf13 homolog	0610011F06Rik
	3	12.5	12.5	0.500057	-0.6864	Q91XE0	Glycine N-acyltransferase	Glyat
	6	21.8	21.8	0.80064	-0.681105	Q791V5;A2AFW6;Q9D050	Mitochondrial carrier homolog 2	Mtch2
	8	21.4	21.4	0.950995	-0.680751	Q07417	Short-chain specific acyl-CoA dehydrogenase, mitochondrial	Acads
	8	27.2	27.2	0.584303	-0.679623	Q9D154;Z4YK03	Leukocyte elastase inhibitor A	Serpinb1a
	5	54.9	54.9	0.576357	-0.674911	Q62425;A0A0N4SVQ1	Cytochrome c oxidase subunit NDUFA4	Ndufa4
	3	19.7	19.7	0.707054	-0.673004	Q9D023	Mitochondrial pyruvate carrier 2	Mpc2
	3	7.3	5.4	0.789646	-0.672429	P35585	AP-1 complex subunit mu-1	Ap1m1
	7	31.4	31.4	0.686069	-0.671172	A0A140T8V3;Q60931;J3QMG3	Voltage-dependent anion-selective channel protein 3	Vdac3
	6	59.3	59.3	0.437748	-0.669029	Q8BMC1	V-type proton ATPase subunit G 3	Atp6v1g3
	2	17.3	17.3	1.07146	-0.668313	Q9CQZ6	NADH dehydrogenase [ubiquinone] 1 beta subcomplex subunit 3	Ndufb3
	7	5.1	5.1	0.30026	-0.666072	P09470;F6QCP8	Angiotensin-converting enzyme;Angiotensin-converting enzyme, soluble form	Ace
	12	44.1	44.1	0.338482	-0.662827	P12658	Calbindin	Calb1
	6	22.1	22.1	0.398832	-0.64814	P11930	Nucleoside diphosphate-linked moiety X motif 19, mitochondrial	Nudt19
	3	23	23	0.403378	-0.646584	P70349;B0R1E3	Histidine triad nucleotide-binding protein 1	Hint1
	13	24.8	24.8	0.358654	-0.64595	Q60928;F6WUX1;D3Z4Q6;D3YVY4;D3Z266	Gamma-glutamyltranspeptidase 1;Gamma-glutamyltranspeptidase 1 heavy chain;Gamma-glutamyltranspeptidase 1 light chain	Ggt1
	25	23.8	23.8	0.680432	-0.645943	G5E8R3;E9QPD7;Q05920	Pyruvate carboxylase;Pyruvate carboxylase, mitochondrial	Pcx;Pc
	3	4.7	4.7	0.528842	-0.640813	Q9JHU9	Inositol-3-phosphate synthase 1	Isyna1
	5	44.5	44.5	0.843169	-0.637735	Q9CR61	NADH dehydrogenase [ubiquinone] 1 beta subcomplex subunit 7	Ndufb7
	8	11.2	11.2	0.284234	-0.634354	A0A0R4J043;P28825	Meprin A subunit alpha	Mep1a
	2	21.7	21.7	0	-0.629063	A0A0U1RNS6;A0A0U1RNF0;A0A0U1RQ53;Q9D114;A0A0U1RPI7;A0A0U1RNY0;A0A0U1RNP1	Guanosine-3,5-bis(diphosphate) 3-pyrophosphohydrolase MESH1	Hddc3
	2	11.6	11.6	0.253741	-0.629014	G3UW41;Q9CQH0	PDZK1-interacting protein 1	Pdzk1ip1
	3	9.2	9.2	0.306982	-0.622723	Q9QYG0	Protein NDRG2	Ndrg2
	7	16	16	0.207729	-0.620853	P21614	Vitamin D-binding protein	Gc
	12	34	34	1.05771	-0.619607	Q8QZT1	Acetyl-CoA acetyltransferase, mitochondrial	Acat1
	9	40.5	40.5	0.679257	-0.61906	Q9D819	Inorganic pyrophosphatase	Ppa1
	20	33.3	33.3	0.77594	-0.615095	Q91ZA3	Propionyl-CoA carboxylase alpha chain, mitochondrial	Pcca
	7	13	13	0.711242	-0.613496	Z4YKB8;Q3TEA8;Z4YKA3;A2AM65	Heterochromatin protein 1-binding protein 3	Hp1bp3
	11	28.2	28.2	0.537399	-0.611831	O35855;O88374;A0A1B0GX27	Branched-chain-amino-acid aminotransferase, mitochondrial;Branched-chain-amino-acid aminotransferase	Bcat2
	6	23.3	23.3	0.814945	-0.597443	Q9D172	ES1 protein homolog, mitochondrial	D10Jhu81e
	7	17.2	17.2	0.649207	-0.597258	E9Q5L3;Q9DBL1	Short/branched chain specific acyl-CoA dehydrogenase, mitochondrial	Acadsb
	3	15.6	15.6	0.844257	-0.597023	Q9JHW2	Omega-amidase NIT2	Nit2
	2	5.4	5.4	0.569892	-0.595268	O70503	Very-long-chain 3-oxoacyl-CoA reductase	Hsd17b12
	5	9.2	9.2	0.460226	-0.59428	Q9DC50	Peroxisomal carnitine O-octanoyltransferase	Crot
	6	21.5	21.5	0.663585	-0.591853	P43276	Histone H1.5	Hist1h1b
	4	25.7	25.7	0.849702	-0.5886	E9QPX3;Q9CXZ1	NADH dehydrogenase [ubiquinone] iron-sulfur protein 4, mitochondrial	Ndufs4
	7	17.2	17.2	0.601096	-0.586266	Q9CR68	Cytochrome b-c1 complex subunit Rieske, mitochondrial;Cytochrome b-c1 complex subunit 11	Uqcrfs1
	12	23.8	23.8	0.742915	-0.585178	Q8CHT0	Delta-1-pyrroline-5-carboxylate dehydrogenase, mitochondrial	Aldh4a1
	4	38.4	38.4	0.578737	-0.582996	Q9CQ75	NADH dehydrogenase [ubiquinone] 1 alpha subcomplex subunit 2	Ndufa2
	5	24.1	24.1	0.536285	-0.576696	P20108	Thioredoxin-dependent peroxide reductase, mitochondrial	Prdx3
	9	44.8	44.8	1.15074	-0.575807	Q9WTP6	Adenylate kinase 2, mitochondrial;Adenylate kinase 2, mitochondrial, N-terminally processed	Ak2
	13	21.4	21.4	0.578418	-0.571773	Q99NB1	Acetyl-coenzyme A synthetase 2-like, mitochondrial	Acss1
	12	48.2	48.2	0.476101	-0.571547	P50518;A0A0N4SW07	V-type proton ATPase subunit E 1	Atp6v1e1
	12	16.9	16.9	0.83554	-0.570777	Q9Z2I0	LETM1 and EF-hand domain-containing protein 1, mitochondrial	Letm1
+	4	19.8	19.8	2.07979	-0.566755	E9PYA3;A0A0R4J052;G5E8T9;Q99KB8;E9Q2H8;D3YWI0	Hydroxyacylglutathione hydrolase, mitochondrial	Hagh
	6	10.8	9.3	0.629816	-0.564446	Q8BMF3	NADP-dependent malic enzyme, mitochondrial	Me3
	2	5.2	5.2	0.578512	-0.563899	Q8BWF0	Succinate-semialdehyde dehydrogenase, mitochondrial	Aldh5a1
	2	18.8	18.8	0.475736	-0.56191	D3YWY6;D3Z5S0;E9Q0V4;P63030;D3Z786	Mitochondrial pyruvate carrier 1	Mpc1
	3	50	50	1.16134	-0.55562	Q8R1I1	Cytochrome b-c1 complex subunit 9	Uqcr10
	7	14.8	14.8	0.795168	-0.555533	Q9D2G2	Dihydrolipoyllysine-residue succinyltransferase component of 2-oxoglutarate dehydrogenase complex, mitochondrial	Dlst
	18	21.8	21.8	0.154415	-0.553896	P97449	Aminopeptidase N	Anpep
	7	19.9	19.9	0.494965	-0.541795	O08804;F7B9A0		Serpinb6b
	5	25.4	25.4	0.483165	-0.541749	Q9CQH3;D3Z568;F6Y6V5;D3YX99;D3Z6W9	NADH dehydrogenase [ubiquinone] 1 beta subcomplex subunit 5, mitochondrial	Ndufb5
	2	21.6	21.6	0.331397	-0.533274	E9PZS8;Q61387	Cytochrome c oxidase subunit 7A-related protein, mitochondrial	Cox7a2l
	4	30.2	30.2	0.604621	-0.527888	Q9D881;P19536	Cytochrome c oxidase subunit 5B, mitochondrial	Cox5b
	20	39.8	39.8	0.904616	-0.52516	P63038	60 kDa heat shock protein, mitochondrial	Hspd1
	6	17	17	0.610992	-0.524343	Q61029	Lamina-associated polypeptide 2, isoforms beta/delta/epsilon/gamma	Tmpo
	9	18.6	18.6	0.70551	-0.519576	Q8JZN5	Acyl-CoA dehydrogenase family member 9, mitochondrial	Acad9
	8	14.7	14.7	0.482422	-0.518037	A2AUK7;A2AUK8;A2AUK6;A2AUK5;Q9Z2H5;E9PV14	Band 4.1-like protein 1	Epb4.1l1;Epb41l1
	15	38.4	38.4	0.745512	-0.516805	P51174;A0A0R4J083	Long-chain specific acyl-CoA dehydrogenase, mitochondrial	Acadl
	3	10	10	0.649937	-0.513138	Q8JZU2;F6VVY4	Tricarboxylate transport protein, mitochondrial	Slc25a1
	7	18.2	18.2	0.674834	-0.512635	Q9JHI5	Isovaleryl-CoA dehydrogenase, mitochondrial	Ivd
	14	27.3	27.3	0.706515	-0.503095	Q6PF96;Q921G7	Electron transfer flavoprotein-ubiquinone oxidoreductase, mitochondrial	Etfdh
	13	39.1	39.1	0.520038	-0.502757	Q91VA7	Isocitrate dehydrogenase [NAD] subunit, mitochondrial	Idh3b
	4	21.7	21.7	0.566859	-0.501959	Q9DCZ4	Apolipoprotein O	Apoo
	16	31.2	31.2	0.616482	-0.499465	B1AU25;Q9Z0X1	Apoptosis-inducing factor 1, mitochondrial	Aifm1
	5	27.4	27.4	0.316551	-0.499347	Q8R2U6;P0C028;P0C027	Diphosphoinositol polyphosphate phosphohydrolase 2;Diphosphoinositol polyphosphate phosphohydrolase 3-beta;Diphosphoinositol polyphosphate phosphohydrolase 3-alpha	Nudt4;Nudt11;Nudt10
	46	77.4	10.7	0.0620166	-0.497267	P97861	Keratin, type II cuticular Hb6	Krt86
	8	19.4	19.4	0.151308	-0.496556	O70456	14-3-3 protein sigma	Sfn
	12	24.8	24.8	0.724914	-0.496352	Q9D0K2;Q3UJQ9	Succinyl-CoA:3-ketoacid coenzyme A transferase 1, mitochondrial;Succinyl-CoA:3-ketoacid-coenzyme A transferase	Oxct1
	3	36.4	36.4	0.552397	-0.494001	Q9CR51	V-type proton ATPase subunit G 1	Atp6v1g1
	18	46.2	46.2	0.540579	-0.493113	Q8BFR5	Elongation factor Tu, mitochondrial	Tufm
	5	6.4	6.4	0.753105	-0.487509	S4R1X7;S4R2C1;S4R187;S4R2F5;S4R2J6;S4R165;S4R236;S4R1S2;G5E8K2;G5E8K3;S4R2S8;S4R2K9;G5E8K5;G3X971	Ankyrin-3	Ank3
	27	40.6	40.6	0.576879	-0.487458	P38647	Stress-70 protein, mitochondrial	Hspa9
	2	18.3	10.6	0.70102	-0.485181	Q8BK30	NADH dehydrogenase [ubiquinone] flavoprotein 3, mitochondrial	Ndufv3
	15	33.3	33.3	0.293344	-0.485078	A0A0A6YX18;Q8BVE3;A0A0A6YWP6	V-type proton ATPase subunit H	Atp6v1h
	10	13.2	11.9	0.49411	-0.483675	P97742	Carnitine O-palmitoyltransferase 1, liver isoform	Cpt1a
	11	24.9	24.9	0.601457	-0.483366	Q9CPY7	Cytosol aminopeptidase	Lap3
	12	26.6	26.6	0.655031	-0.481183	P97807	Fumarate hydratase, mitochondrial	Fh
	10	14.5	14.5	0.602945	-0.480145	E9Q986;D3Z7H6;E9Q906;E9Q907;E9Q905;E9Q8Z4;E9Q8Z9;D3Z2H2;E9Q903;E9Q901;E9Q904;G3X9V2;E9Q8Z5;E9Q8Z6;E9Q8Z8;P30999;D3Z2H7	Catenin delta-1	Ctnnd1
	11	21.8	21.8	0.561112	-0.478847	Q9CZU6;Q80X68	Citrate synthase, mitochondrial;Citrate synthase	Cs;Csl
	4	10.8	10.8	0.601004	-0.476707	Q6P3A8	2-oxoisovalerate dehydrogenase subunit beta, mitochondrial	Bckdhb
	57	12.8	12.8	0.246726	-0.476086	A2ARV4	Low-density lipoprotein receptor-related protein 2	Lrp2
	4	14.2	14.2	0.876252	-0.468363	Q8R4N0	Citrate lyase subunit beta-like protein, mitochondrial	Clybl
	5	18.5	18.5	0.31903	-0.467506	Q9QZD8	Mitochondrial dicarboxylate carrier	Slc25a10
	15	33.8	33.8	0.577404	-0.467473	P35486	Pyruvate dehydrogenase E1 component subunit alpha, somatic form, mitochondrial	Pdha1
	5	12	12	0.88063	-0.465964	Q9D0F3	Protein ERGIC-53	Lman1
	4	32.6	32.6	0.127009	-0.460068	Q05816	Fatty acid-binding protein, epidermal	Fabp5
	7	21.6	21.6	0.455832	-0.458822	P70404	Isocitrate dehydrogenase [NAD] subunit gamma 1, mitochondrial	Idh3g
	7	25	25	0.606124	-0.457264	Q9CQQ7;A0A0G2JGX3	ATP synthase F(0) complex subunit B1, mitochondrial	Atp5f1
	40	50.3	45.5	0.404146	-0.454577	Q8R0Y6	Cytosolic 10-formyltetrahydrofolate dehydrogenase	Aldh1l1
	17	58.6	58.6	0.579073	-0.453947	P08249	Malate dehydrogenase, mitochondrial	Mdh2
	8	20	8.6	0.708542	-0.453547	O55137	Acyl-coenzyme A thioesterase 1	Acot1
	3	18.8	18.8	0.444804	-0.45351	D6REG4;Q91Z53	Glyoxylate reductase/hydroxypyruvate reductase	Grhpr
	10	16.9	16.9	0.175571	-0.449934	Q61847	Meprin A subunit beta	Mep1b
	9	16.9	16.9	0.95679	-0.449683	Q91YQ5	Dolichyl-diphosphooligosaccharide--protein glycosyltransferase subunit 1	Rpn1
	24	33.4	33.4	0.510315	-0.44904	Q8BMS1	Trifunctional enzyme subunit alpha, mitochondrial;Long-chain enoyl-CoA hydratase;Long chain 3-hydroxyacyl-CoA dehydrogenase	Hadha
	13	27.6	27.6	0.656793	-0.447122	Q9Z2I9	Succinyl-CoA ligase [ADP-forming] subunit beta, mitochondrial	Sucla2
	18	45	33.1	0.269438	-0.445895	Q91YH6		Atp6v1b1
	2	42.9	42.9	0.388169	-0.444422	Q04646	Sodium/potassium-transporting ATPase subunit gamma	Fxyd2
	8	42.9	42.9	0.847812	-0.443846	Q9D9P1;D3Z0L4;Q9CRB9;S4R238	MICOS complex subunit Mic19	Chchd3
	13	55.3	55.3	0.46547	-0.441724	Q9DCW4;A0A0U1RNP5;A0A0N4SVE0;A0A0U1RNR3;A0A0N4SWE9;A0A0U1RNK9	Electron transfer flavoprotein subunit beta	Etfb
	4	19.7	19.7	0.574064	-0.439419	Q8CDN6	Thioredoxin-like protein 1	Txnl1
	3	23.1	23.1	0	-0.439176	Q9D8L3;Q62186	Translocon-associated protein subunit delta	Ssr4
	10	38.9	38.9	0.236881	-0.430945	P57746	V-type proton ATPase subunit D	Atp6v1d
+	7	16.8	16.8	1.34343	-0.430364	Q3ULJ0	Glycerol-3-phosphate dehydrogenase 1-like protein	Gpd1l
	3	10.4	10.4	0.351564	-0.429317	Q8VCA8	Secernin-2	Scrn2
	4	11.9	11.9	0.696664	-0.427361	Q62418	Drebrin-like protein	Dbnl
	10	22.4	18.3	0.711933	-0.423353	Q9CWK8	Sorting nexin-2	Snx2
	13	26.3	26.3	0.415889	-0.42275	Q99JY0	Trifunctional enzyme subunit beta, mitochondrial;3-ketoacyl-CoA thiolase	Hadhb
	29	43.8	26.6	0.0551615	-0.422518	B1AQ75	Keratin, type I cuticular Ha6	Krt36
	14	34.3	34.3	0.454708	-0.421829	D3YUM1;Q91YT0;D3Z1U9	NADH dehydrogenase [ubiquinone] flavoprotein 1, mitochondrial	Ndufv1
	2	32.4	32.4	0.758915	-0.418641	Q06185;Q8BTB6	ATP synthase subunit e, mitochondrial	Atp5i;Atp5k
	4	7.5	7.5	0.281093	-0.418281	P20060	Beta-hexosaminidase subunit beta	Hexb
	7	11.1	11.1	0.638639	-0.417027	P16332	Methylmalonyl-CoA mutase, mitochondrial	Mut
	2	18.9	18.9	1.00828	-0.416087	G5E814;Q9D8B4	NADH dehydrogenase [ubiquinone] 1 alpha subcomplex subunit 11	Ndufa11
	10	31.9	31.9	0.413645	-0.415806	P14148;F6XI62	60S ribosomal protein L7	Rpl7
	32	42.9	13.5	0.610674	-0.41544	Q8CAQ8;E9Q800;E9QAY6	MICOS complex subunit Mic60	Immt
	11	24	24	0.597915	-0.414451	O08749	Dihydrolipoyl dehydrogenase, mitochondrial	Dld
	16	39.6	38.1	0.447798	-0.408875	Q9CZ13	Cytochrome b-c1 complex subunit 1, mitochondrial	Uqcrc1
	5	19.4	19.4	0.551726	-0.4085	Q99L13	3-hydroxyisobutyrate dehydrogenase, mitochondrial	Hibadh
	28	41.3	41.3	0.369034	-0.407961	Q91VD9	NADH-ubiquinone oxidoreductase 75 kDa subunit, mitochondrial	Ndufs1
	3	1.5	1.5	0	-0.406194	F7CK55;Q63ZW6		Col4a5
	4	26.6	26.6	0.337669	-0.403266	Q9D6J6	NADH dehydrogenase [ubiquinone] flavoprotein 2, mitochondrial	Ndufv2
	12	34	34	0.360249	-0.401957	O08797		Serpinb9
	16	21.4	21.4	0.209534	-0.399077	Q920R6	V-type proton ATPase 116 kDa subunit a isoform 4	Atp6v0a4
	3	38.8	38.8	0.286216	-0.398065	Q9CPQ8	ATP synthase subunit g, mitochondrial	Atp5l
	4	11.7	11.7	0.879769	-0.397833	P38060	Hydroxymethylglutaryl-CoA lyase, mitochondrial	Hmgcl
	7	24	24	0.583267	-0.394145	F2Z456;Q9DCN2;A0A0A0MQM3	NADH-cytochrome b5 reductase;NADH-cytochrome b5 reductase 3;NADH-cytochrome b5 reductase 3 membrane-bound form;NADH-cytochrome b5 reductase 3 soluble form	Cyb5r3
	5	18.2	18.2	0.530608	-0.393303	Q9WUM5	Succinyl-CoA ligase [ADP/GDP-forming] subunit alpha, mitochondrial	Suclg1
	5	38.9	38.9	0.638012	-0.389865	A0A0R4J275;Q7TMF3	NADH dehydrogenase [ubiquinone] 1 alpha subcomplex subunit 12	Ndufa12
	11	30.3	30.3	0.407757	-0.389308	Q9D6R2	Isocitrate dehydrogenase [NAD] subunit alpha, mitochondrial	Idh3a
	16	37	37	0.433442	-0.389262	P05202	Aspartate aminotransferase, mitochondrial	Got2
	4	28	28	0.405018	-0.388972	P62852	40S ribosomal protein S25	Rps25
	25	7.4	7.4	0.429234	-0.386544	A0A0U1RP81
	8	37.7	14.6	0.459246	-0.383832	P15864	Histone H1.2	Hist1h1c
	9	11.7	11.7	0.34831	-0.382596	Q8CGK3	Lon protease homolog, mitochondrial	Lonp1
	9	24.9	24.9	0.387615	-0.38251	A0A0R3P9C8;Q9DC69	NADH dehydrogenase [ubiquinone] 1 alpha subcomplex subunit 9, mitochondrial	Ndufa9
	4	7.6	7.6	0.261504	-0.381815	Q7TSV4	Phosphoglucomutase-2	Pgm2
	11	52.4	52.4	0.431643	-0.377424	Q9WTP7	GTP:AMP phosphotransferase AK3, mitochondrial	Ak3
	6	16.9	16.9	0.451934	-0.376319	Q61425	Hydroxyacyl-coenzyme A dehydrogenase, mitochondrial	Hadh
	2	15.8	15.8	0.266861	-0.372465	E9Q1R2;Q9DCU9	4-hydroxy-2-oxoglutarate aldolase, mitochondrial	Hoga1
	3	30.5	30.5	0	-0.365281	O09111	NADH dehydrogenase [ubiquinone] 1 beta subcomplex subunit 11, mitochondrial	Ndufb11
	7	10.4	7.2	0.330934	-0.364606	P43277	Histone H1.3	Hist1h1d
	7	25.4	25.4	0.380194	-0.363548	P14206	40S ribosomal protein SA	Rpsa
	11	37.2	37.2	0.402502	-0.363036	G5E902;Q8VEM8	Phosphate carrier protein, mitochondrial	Slc25a3
	13	47.4	47.4	0.545649	-0.362269	Q99LC5	Electron transfer flavoprotein subunit alpha, mitochondrial	Etfa
	10	34.5	34.5	0.349893	-0.361963	Q9D051	Pyruvate dehydrogenase E1 component subunit beta, mitochondrial	Pdhb
	5	19.5	19.5	0.755102	-0.361944	Q3UW66;Q99J99	Sulfurtransferase;3-mercaptopyruvate sulfurtransferase	Mpst
	6	41.4	41.4	0.327704	-0.36163	Q9CQB4;Q9D855	Cytochrome b-c1 complex subunit 7	Uqcrb
	11	39.4	39.4	0.397234	-0.361378	Q9CQA3	Succinate dehydrogenase [ubiquinone] iron-sulfur subunit, mitochondrial	Sdhb
	4	30.5	30.5	0.464266	-0.358829	Q3THW5;P0C0S6;G3UWL7;Q8R029;Q3UA95	Histone H2A.V;Histone H2A.Z;Histone H2A	H2afv;H2afz
	7	22.9	22.9	0.441468	-0.358507	Q99LB2	Dehydrogenase/reductase SDR family member 4	Dhrs4
	8	24.5	24.5	0.439607	-0.357873	Q99LC3	NADH dehydrogenase [ubiquinone] 1 alpha subcomplex subunit 10, mitochondrial	Ndufa10
	5	17.6	17.6	0.76705	-0.3578	Q9CQ62	2,4-dienoyl-CoA reductase, mitochondrial	Decr1
	5	35.7	35.7	0.328095	-0.357769	Q8VCR7;A0A087WPF8;A0A087WQN8;A0A087WSR2;E9QN99;A0A087WRJ2	Alpha/beta hydrolase domain-containing protein 14B	Abhd14b
	8	28.8	28.8	0.16129	-0.357006	Q9DCY0;D3Z1F5;D3Z4V9	Glycine N-acyltransferase-like protein Keg1	Keg1
	23	27.2	27.2	0.393132	-0.356279	Q922D8	C-1-tetrahydrofolate synthase, cytoplasmic;Methylenetetrahydrofolate dehydrogenase;Methenyltetrahydrofolate cyclohydrolase;Formyltetrahydrofolate synthetase;C-1-tetrahydrofolate synthase, cytoplasmic, N-terminally processed	Mthfd1
	6	6.2	6.2	0	-0.355598	Q3V0K9	Plastin-1	Pls1
	4	18.6	18.6	0.600233	-0.355528	Q9R0Y5;Z4YN97	Adenylate kinase isoenzyme 1	Ak1
	6	13.3	13.3	0.692798	-0.354683	A2ACG7;Q9DBG6	Dolichyl-diphosphooligosaccharide--protein glycosyltransferase subunit 2	Rpn2
	2	12.9	12.9	0.394695	-0.35289	A0A0N4SVS6;P53996	Cellular nucleic acid-binding protein	Cnbp
	4	38.8	38.8	0.562692	-0.351788	P52503	NADH dehydrogenase [ubiquinone] iron-sulfur protein 6, mitochondrial	Ndufs6
	16	34.1	34.1	0.309566	-0.351641	Q8BMF4	Dihydrolipoyllysine-residue acetyltransferase component of pyruvate dehydrogenase complex, mitochondrial	Dlat
	5	8.3	8.3	0.292292	-0.350913	P34914	Bifunctional epoxide hydrolase 2;Cytosolic epoxide hydrolase 2;Lipid-phosphate phosphatase	Ephx2
	13	27.3	27.3	0.305623	-0.350406	Q8BGH2	Sorting and assembly machinery component 50 homolog	Samm50
	3	21.9	21.9	0.305776	-0.350274	P12787	Cytochrome c oxidase subunit 5A, mitochondrial	Cox5a
	6	13.9	13.9	0.389738	-0.347656	G3UZ26;P50431;G3UYY1	Serine hydroxymethyltransferase;Serine hydroxymethyltransferase, cytosolic	Shmt1
	8	33.3	33.3	0.461605	-0.345955	P09671	Superoxide dismutase [Mn], mitochondrial	Sod2
	13	29.9	29.9	0.352094	-0.344662	Q99MN9;E9Q1J7	Propionyl-CoA carboxylase beta chain, mitochondrial	Pccb
	15	21.6	21.6	0.305395	-0.34372	Q8BH59	Calcium-binding mitochondrial carrier protein Aralar1	Slc25a12
	6	19.3	19.3	1.26353	-0.343665	Q922R8;Q3TML0	Protein disulfide-isomerase A6	Pdia6
	2	23.3	23.3	0	-0.343038	A0A0B4J1H6;P01630	Ig kappa chain V-II region 7S34.1	Igkv2-137
	7	4.6	4.6	0.403656	-0.342115	B7ZNH7;K3W4R4;Q80X19	Collagen alpha-1(XIV) chain	Col14a1
	7	27.8	27.8	0.314186	-0.33755	Q9DCT2	NADH dehydrogenase [ubiquinone] iron-sulfur protein 3, mitochondrial	Ndufs3
	4	20.1	20.1	0.376561	-0.336865	Q3U125;Q9CYH2;D3Z0A8;D3YYG8;D3Z398;D3Z252;D3YWL4	Redox-regulatory protein FAM213A	Fam213a
	3	6.4	6.4	0.273283	-0.335199	Q8BWY3	Eukaryotic peptide chain release factor subunit 1	Etf1
	2	10.9	10.9	0.640686	-0.333651	P62331	ADP-ribosylation factor 6	Arf6
	17	26.8	22.5	0.295458	-0.333186	Q9QXX4	Calcium-binding mitochondrial carrier protein Aralar2	Slc25a13
	3	22.8	22.8	0.560154	-0.33065	Q9D0J8	Parathymosin	Ptms
	6	23.3	23.3	0.242088	-0.33044	Q3TJI8;P50172	Corticosteroid 11-beta-dehydrogenase isozyme 1	Hsd11b1
	2	13.8	13.8	0.426394	-0.33015	Q6ZWV7;F6XS56;G3UWD7	60S ribosomal protein L35	Rpl35;Gm8444;Gm10269
	8	15.4	15.4	0.246027	-0.328069	P51855;Q3UEE2	Glutathione synthetase	Gss
	25	48.5	48.5	0.191135	-0.325814	P50516	V-type proton ATPase catalytic subunit A	Atp6v1a
	16	11.1	11.1	0.291275	-0.324363	Q6PB66	Leucine-rich PPR motif-containing protein, mitochondrial	Lrpprc
	5	19.2	12.6	0.241559	-0.322352	Q78JN3;E9PY42		Eci3
	30	44.6	44.6	0.316211	-0.322331	Q99KI0	Aconitate hydratase, mitochondrial	Aco2
	15	38.4	38.4	0.325145	-0.322116	Q9DB77	Cytochrome b-c1 complex subunit 2, mitochondrial	Uqcrc2
	2	8.9	8.9	0.38863	-0.320794	Q9CX86	Heterogeneous nuclear ribonucleoprotein A0	Hnrnpa0
	13	49.3	49.3	0.342915	-0.319319	P67778;Q5SQG5	Prohibitin	Phb
	8	27.1	27.1	0.356677	-0.317685	Q99KR3	Beta-lactamase-like protein 2	Lactb2
	8	41.1	41.1	0.633016	-0.313968	D3YWF6;Q7TQI3;D3Z7K0	Ubiquitin thioesterase OTUB1	Otub1
	6	53.9	53.9	0.213054	-0.311852	Q9CPQ1;D3Z6E1	Cytochrome c oxidase subunit 6C	Cox6c
	4	6.5	6.5	0	-0.311436	Q7M6Y3;A0A140LHQ8	Phosphatidylinositol-binding clathrin assembly protein	Picalm
	17	60.1	28.5	0.396656	-0.311286	P48962	ADP/ATP translocase 1	Slc25a4
	5	46.3	46.3	0.838839	-0.309298	A0A0N4SUQ1;A0A0N4SUN8;A0A0N4SWH2;A0A0N4SV32;Q3UMP4;Q9CY58	Plasminogen activator inhibitor 1 RNA-binding protein	Serbp1
	2	6	6	0.506583	-0.304426	Q9Z2D6;D3YY81;D3Z7U4	Methyl-CpG-binding protein 2	Mecp2
	17	34.2	34.2	0.53746	-0.303877	Q9EQ20	Methylmalonate-semialdehyde dehydrogenase [acylating], mitochondrial	Aldh6a1
	12	37.6	37.6	0.275509	-0.302922	Q9CR62;Q5SX46	Mitochondrial 2-oxoglutarate/malate carrier protein	Slc25a11
	23	28.3	28.3	0.412729	-0.30263	P08113;F7C312	Endoplasmin	Hsp90b1
	12	30.3	30.3	0.538561	-0.300695	Q91VI7;A0A1B0GSG5	Ribonuclease inhibitor	Rnh1
	10	47.1	43.9	0.305858	-0.294382	P08074	Carbonyl reductase [NADPH] 2	Cbr2
	8	32	32	0.533441	-0.293852	Q6ZWN5;F7CJS8;D3YWH9;Q9CXW7	40S ribosomal protein S9	Rps9
	10	21.8	21.8	0.191694	-0.293575	Q91WD5;D3YXT0;A0A0A6YW30	NADH dehydrogenase [ubiquinone] iron-sulfur protein 2, mitochondrial	Ndufs2
	6	22	22	0.428908	-0.292845	Q6ZQI3	Malectin	Mlec
	4	15.6	15.6	1.04502	-0.29218	Q9D880	Mitochondrial import inner membrane translocase subunit TIM50	Timm50
	7	4.2	4.2	0	-0.290419	Q9QYR9	Acyl-coenzyme A thioesterase 2, mitochondrial	Acot2
	33	37.4	37.4	0.292777	-0.288895	Q60597;Z4YJV4	2-oxoglutarate dehydrogenase, mitochondrial	Ogdh
	5	13.9	13.9	0.300435	-0.288661	Q8BP40	Lysophosphatidic acid phosphatase type 6	Acp6
	3	10	10	0.310844	-0.287615	Q76LS9	Protein FAM63A	Fam63a
	7	10.6	10.6	0.339394	-0.287088	P52825	Carnitine O-palmitoyltransferase 2, mitochondrial	Cpt2
	14	35.9	35.9	0.171175	-0.283666	P30275;A2ARP5	Creatine kinase U-type, mitochondrial	Ckmt1
	9	24	24	0.259342	-0.282725	Q3U3J1;P50136	2-oxoisovalerate dehydrogenase subunit alpha, mitochondrial	Bckdha
	9	17.8	17.8	0.332915	-0.281602	P61982	14-3-3 protein gamma;14-3-3 protein gamma, N-terminally processed	Ywhag
	8	23	23	0.38403	-0.278737	E9PUX4;P47911	60S ribosomal protein L6	Gm5428;Rpl6
	20	35.8	35.8	0.308719	-0.277707	Q8K2B3	Succinate dehydrogenase [ubiquinone] flavoprotein subunit, mitochondrial	Sdha
	6	12.8	12.8	0.318102	-0.276982	P43274	Histone H1.4	Hist1h1e
	7	32.9	32.9	0.581704	-0.273017	P62827;Q14AA6;Q61820	GTP-binding nuclear protein Ran;GTP-binding nuclear protein Ran, testis-specific isoform	Ran;1700009N14Rik;Rasl2-9
	11	61.9	61.9	0.32131	-0.272318	G3X9L6;Q9DCX2;B1ASE2	ATP synthase subunit d, mitochondrial	Gm10250;Atp5h
	14	43.3	43.3	0.36219	-0.271494	P14211	Calreticulin	Calr
	8	54.4	54.4	0.283275	-0.271098	D3YUK4;Q9DCS9	NADH dehydrogenase [ubiquinone] 1 beta subcomplex subunit 10	Ndufb10
	3	19.9	19.9	0.777636	-0.266766	Q9D6K8	FUN14 domain-containing protein 2	Fundc2
	7	29.3	29.3	0.328705	-0.266494	P12970;A0A140T8L3;A0A140T8L1	60S ribosomal protein L7a	Rpl7a
	3	18.9	18.9	0.147413	-0.266275	P17897;P08905	Lysozyme C-1;Lysozyme C-2	Lyz1;Lyz2
	9	44.2	44.2	0.335462	-0.265926	G3UXY0;G3UXZ5;P97371;G3X9K9;G3UWN9	Proteasome activator complex subunit 1	Psme1
	7	44.7	44.7	0.116422	-0.265761	P04117	Fatty acid-binding protein, adipocyte	Fabp4
	4	34.6	34.6	0.307729	-0.263229	P61358;A2A4Q0	60S ribosomal protein L27	Rpl27
	19	41	41	0.3507	-0.262862	P26443	Glutamate dehydrogenase 1, mitochondrial	Glud1
	5	28.2	28.2	0.252269	-0.26269	P35980;A0A1B0GSS8;A0A1B0GQU8;A0A1B0GSA8;A0A1B0GSF7	60S ribosomal protein L18	Rpl18
	9	32.4	32.4	0.391842	-0.262132	P25444;A0A140T8L5;D3YVC1;D3YWJ3;E9Q1N8;F6YTZ4;J3QMG5	40S ribosomal protein S2	Rps2;Gm18025;Gm6576;Gm5786
	9	13.5	13.5	0.133247	-0.259619	P47857	ATP-dependent 6-phosphofructokinase, muscle type	Pfkm
	4	37	37	0.305215	-0.259105	P97450;E9QAD6	ATP synthase-coupling factor 6, mitochondrial	Atp5j
	10	38	38	0.250596	-0.256676	Q60930;D3YZT5;G3UX26;D3YUN8	Voltage-dependent anion-selective channel protein 2	Vdac2
	4	31.1	31.1	0.290025	-0.255776	B1ARA3;P61255;B1ARA5	60S ribosomal protein L26	Rpl26
	9	17.2	17.2	0.33811	-0.25445	A2CEK3;Q9D0F9	Phosphoglucomutase-1	Pgm2;Pgm1
	2	6.3	6.3	0.396092	-0.253484	O55125;Q5SVG6	Protein NipSnap homolog 1	Nipsnap1
	10	22.8	22.8	0.312087	-0.252957	Q9Z1G3	V-type proton ATPase subunit C 1	Atp6v1c1
	7	25.2	25.2	0.310577	-0.251826	Q9D0M3	Cytochrome c1, heme protein, mitochondrial	Cyc1
	5	12.8	12.8	0.262405	-0.249754	Q91XU3	Phosphatidylinositol 5-phosphate 4-kinase type-2 gamma	Pip4k2c
	11	19.8	19.8	0.46646	-0.249629	P35564	Calnexin	Canx
	5	47.8	47.8	0.317233	-0.248166	Q9Z1P6	NADH dehydrogenase [ubiquinone] 1 alpha subcomplex subunit 7	Ndufa7
	3	3.5	3.5	0.237066	-0.247499	Q8CBB7;P22892	AP-1 complex subunit gamma-1	Ap1g1
	11	34.7	32.3	0.202473	-0.246307	Q9QZQ8	Core histone macro-H2A.1	H2afy
	5	9.1	9.1	0.542021	-0.245883	Q8BJY1	26S proteasome non-ATPase regulatory subunit 5	Psmd5
	2	17.7	17.7	0.243833	-0.245551	Q8BI08	Protein MAL2	Mal2
	4	20.9	20.9	0.168778	-0.24471	P52196	Thiosulfate sulfurtransferase	Tst
	3	6.3	6.3	0.581056	-0.2383	O54734	Dolichyl-diphosphooligosaccharide--protein glycosyltransferase 48 kDa subunit	Ddost
	20	34.6	34.6	0.196426	-0.238199	Q8BJ64	Choline dehydrogenase, mitochondrial	Chdh
	2	5.9	5.9	0.228442	-0.238197	Q06138	Calcium-binding protein 39	Cab39
	4	8.5	8.5	0.14434	-0.238047	P24527	Leukotriene A-4 hydrolase	Lta4h
	5	25.1	25.1	0.309947	-0.237323	Q8R0F8	Acylpyruvase FAHD1, mitochondrial	Fahd1
	13	36	36	0.316688	-0.236904	O88569	Heterogeneous nuclear ribonucleoproteins A2/B1	Hnrnpa2b1
	5	39.7	39.7	0.474369	-0.236598	Q9CQJ8	NADH dehydrogenase [ubiquinone] 1 beta subcomplex subunit 9	Ndufb9
	4	5.4	5.4	0.0510146	-0.236381	P28843	Dipeptidyl peptidase 4;Dipeptidyl peptidase 4 membrane form;Dipeptidyl peptidase 4 soluble form	Dpp4
	3	4.4	4.4	0.588095	-0.234645	E9PV04;A0A0N4SVP8;Q91VC3;A0A0N4SVM5;A2AFK7	Eukaryotic initiation factor 4A-III;Eukaryotic initiation factor 4A-III, N-terminally processed	Gm8994;Eif4a3
	31	12.6	12.6	0.160395	-0.234586	J3QQ16;A0A087WS16;E9PWQ3;D3YWD1		Col6a3
	15	9.5	9.5	0.213163	-0.230647	Q3UQ44	Ras GTPase-activating-like protein IQGAP2	Iqgap2
	5	16.4	16.4	0.150299	-0.230401	Q8BGV3	Tumor-associated calcium signal transducer 2	Tacstd2
	4	36.4	36.4	0.288229	-0.227135	P62264;D3YVF4;D3Z7I1	40S ribosomal protein S14	Rps14
	8	10.9	10.9	0.471283	-0.226363	A0A0R4J0Q5;P21619	Lamin-B2	Lmnb2
	5	23.6	23.6	0.297909	-0.224462	P19253;A0A1B0GSB2;A0A1B0GSQ6;A0A1B0GTA1;A0A1B0GS68;A0A140T8K2	60S ribosomal protein L13a	Rpl13a
	12	41.8	41.8	0.194895	-0.223377	O35129;F6QPR1	Prohibitin-2	Phb2
	6	55.6	55.6	0.2786	-0.223184	P48428	Tubulin-specific chaperone A	Tbca
	3	57.1	57.1	0.377765	-0.222713	G3UYV7;P62858;J3QNN8	40S ribosomal protein S28	Rps28;Gm10263
	8	28.1	28.1	0.181875	-0.222492	Q7TMG8;O55126;A0A0G2JEV1	Protein NipSnap homolog 2	Gbas
	9	25.7	25.7	0.295879	-0.222366	P28474	Alcohol dehydrogenase class-3	Adh5
	9	12.3	12.3	0.2081	-0.220752	Q00PI9	Heterogeneous nuclear ribonucleoprotein U-like protein 2	Hnrnpul2
	2	9.2	9.2	0.169063	-0.219378	D3Z7F7;Q8BFS6	Serine/threonine-protein phosphatase CPPED1	Cpped1
	16	42.1	42.1	0.253596	-0.219315	P05201	Aspartate aminotransferase, cytoplasmic	Got1
	19	45.5	45.5	0.106903	-0.218924	Q9JIL4;A0A0R4J1V0	Na(+)/H(+) exchange regulatory cofactor NHE-RF3	Pdzk1
	19	24.9	24.9	0.176705	-0.218852	P26231	Catenin alpha-1	Ctnna1
	8	44.4	44.4	0.208084	-0.214989	Q99N15;A2AFQ2;O08756	3-hydroxyacyl-CoA dehydrogenase type-2	Hsd17b10
	5	30.8	30.8	0.186729	-0.214611	P63028;D3YU75	Translationally-controlled tumor protein	Tpt1
	5	18.6	18.6	0.194125	-0.213822	Q8R164	Valacyclovir hydrolase	Bphl
	16	38.3	36.3	0.231179	-0.213769	P54071	Isocitrate dehydrogenase [NADP], mitochondrial	Idh2
	5	24.5	24.5	0.338537	-0.213439	Q8BH40;O70439	Syntaxin-7	Stx7
	2	12	12	0.398136	-0.213236	B0R091;P61022	Calcineurin B homologous protein 1	Chp1
	3	12.8	12.8	0.13163	-0.212788	P40240	CD9 antigen	Cd9
	6	7.3	7.3	0.489664	-0.212328	H7BX01;P58281;E0CXD1;F6U775	Dynamin-like 120 kDa protein, mitochondrial;Dynamin-like 120 kDa protein, form S1	Opa1
	14	24	24	0.207357	-0.210854	A0A0R4J0Z1;P08003	Protein disulfide-isomerase A4	Pdia4
	6	11.4	11.4	0.0667668	-0.208	Q9Z2J0	Solute carrier family 23 member 1	Slc23a1
	6	26.4	26.4	0.24106	-0.206853	P00405	Cytochrome c oxidase subunit 2	Mtco2
	3	19.2	19.2	0.659682	-0.205798	F6R307;F6RT60;A0A0R4J023;Q9JLZ3	Methylglutaconyl-CoA hydratase, mitochondrial	Auh
	5	10	10	0.202463	-0.205189	Q8BKZ9	Pyruvate dehydrogenase protein X component, mitochondrial	Pdhx
	10	26.4	22.8	0.298399	-0.204397	Q9CQV8;A2A5N1	14-3-3 protein beta/alpha;14-3-3 protein beta/alpha, N-terminally processed	Ywhab
	19	40.5	40.5	0.208274	-0.203277	P09103	Protein disulfide-isomerase	P4hb
	53	22.3	22.3	0.235495	-0.202939	Q62261;A0A0A0MQG2	Spectrin beta chain, non-erythrocytic 1	Sptbn1
	2	1	1	0.27943	-0.202857	E9QAS4;E9QAS5;Q6PDQ2;F6WR45;F7C528;E9PYU4;E9PYL1;E9Q614;B1AR17;A2A8L1	Chromodomain-helicase-DNA-binding protein 4;Chromodomain-helicase-DNA-binding protein 5	Chd4;Chd3;Chd5
	6	22.5	22.5	0.34909	-0.202654	P62754	40S ribosomal protein S6	Rps6
	3	4.4	4.4	0.344962	-0.202226	Q9CZW5	Mitochondrial import receptor subunit TOM70	Tomm70a
	5	21.4	21.4	0.232405	-0.202145	Q9DC70	NADH dehydrogenase [ubiquinone] iron-sulfur protein 7, mitochondrial	Ndufs7
	5	12.8	12.8	0.442473	-0.200972	P32067;A2AR07	Lupus La protein homolog	Ssb
	4	36.4	29	0.405401	-0.200786	E9Q5B6;F6ZV59;G5E8G0;G3X9W0;Q60668	Heterogeneous nuclear ribonucleoprotein D0	Hnrnpd
	5	24.3	24.3	0.865668	-0.199557	Q9DCM2	Glutathione S-transferase kappa 1	Gstk1
	7	28.3	28.3	0.225037	-0.198271	Q8BH95	Enoyl-CoA hydratase, mitochondrial	Echs1
	5	19.1	19.1	0.165372	-0.197714	P62918	60S ribosomal protein L8	Rpl8
	22	32.8	32.8	0.49251	-0.19758	P20029	78 kDa glucose-regulated protein	Hspa5
	8	17.6	11.8	0.316446	-0.19593	G3UZI2;A0A0R4J259;G3V018;Q7TMK9;G3UZ48;G3UXJ6;G3UWM1	Heterogeneous nuclear ribonucleoprotein Q	Syncrip
	10	36.2	36.2	0.258418	-0.195855	Q9CPV4;E9Q197;F6ZTG3	Glyoxalase domain-containing protein 4	Glod4
	3	39	13.4	0.303696	-0.194536	A0A0G2JDW7;Q6ZWU9;A0A0G2JG29	40S ribosomal protein S27	Rps27
	5	26.3	26.3	0.144733	-0.191756	P10922	Histone H1.0;Histone H1.0, N-terminally processed	H1f0
	5	4.7	4.7	0.271023	-0.190477	F8WHM5;Q61543	Golgi apparatus protein 1	Glg1
	26	44.3	44.3	0.162964	-0.190456	Q03265;D3Z6F5	ATP synthase subunit alpha, mitochondrial;ATP synthase subunit alpha	Atp5a1
	4	56.1	56.1	0.154254	-0.189879	G5E850;P56395;E0CY88	Cytochrome b5	Cyb5a
	5	16.8	16.8	0.131149	-0.189818	Q9EQ06	Estradiol 17-beta-dehydrogenase 11	Hsd17b11
	5	21.5	21.5	0.321189	-0.189734	Q78IK4;B1AV14	MICOS complex subunit Mic27	Apool
	3	14.9	14.9	0.167744	-0.189443	I7HLV2;Q6ZWV3;P86048	60S ribosomal protein L10;60S ribosomal protein L10-like	Rpl10;Rpl10l
	10	11.4	11.4	0.147638	-0.188108	Q8BHN3	Neutral alpha-glucosidase AB	Ganab
	6	34.9	28.8	0.319854	-0.186127	P53994;Q3TEG7;P59279	Ras-related protein Rab-2A;Ras-related protein Rab-2B	Rab2a;Rab2b
	4	16.6	16.6	0.150514	-0.184502	Q9WUR9;A2ARF6;F6TEU8	Adenylate kinase 4, mitochondrial	Ak4
	24	49.7	49.7	0.20005	-0.183313	P27773	Protein disulfide-isomerase A3	Pdia3
	5	32.1	32.1	0.219374	-0.182657	A0A140T8M7;P62751	60S ribosomal protein L23a	Rpl23a
	6	18.3	18.3	0.322383	-0.182491	Q9Z2Z6	Mitochondrial carnitine/acylcarnitine carrier protein	Slc25a20
	10	52.8	14.6	0.492476	-0.182176	E9PZF0;Q01768	Nucleoside diphosphate kinase;Nucleoside diphosphate kinase B	Gm20390;Nme2
	9	28.4	28.4	0.742191	-0.17963	P68040	Guanine nucleotide-binding protein subunit beta-2-like 1;Guanine nucleotide-binding protein subunit beta-2-like 1, N-terminally processed	Gnb2l1
	6	8.2	8.2	0.30059	-0.177843	Q8JZQ2	AFG3-like protein 2	Afg3l2
	11	18.5	18.5	0.126854	-0.175682	D3Z7P3;D3Z7P4	Glutaminase kidney isoform, mitochondrial	Gls
	15	35.4	35.4	0.250522	-0.175427	P17563;Q63836;A0A0R4J135;G3UYY2	Selenium-binding protein 1;Selenium-binding protein 2	Selenbp1;Selenbp2
	13	14.6	14.6	0.188824	-0.175046	O55143	Sarcoplasmic/endoplasmic reticulum calcium ATPase 2	Atp2a2
	3	15.4	15.4	0.297781	-0.174908	Q8BH78;Q8BHF5;Q99P72	Reticulon;Reticulon-4	Rtn4
	18	16.3	16.3	0.204051	-0.174409	E9Q175;E9Q3L1;E9PVU0;E9Q174;V9GXM4;V9GX76;Q64331	Unconventional myosin-VI	Myo6
	6	12.1	12.1	0.0693421	-0.173792	Q8R016;E9PY26	Bleomycin hydrolase	Blmh
	3	25.2	25.2	0.141807	-0.173579	P60867	40S ribosomal protein S20	Rps20
	2	30	16	0.112539	-0.172717	P20065	Thymosin beta-4;Hematopoietic system regulatory peptide	Tmsb4x
	9	35.3	35.3	0.187096	-0.172201	P42125	Enoyl-CoA delta isomerase 1, mitochondrial	Eci1
	20	22.3	22.3	0.243195	-0.168551	Q02053	Ubiquitin-like modifier-activating enzyme 1	Uba1
	10	26	26	0.139566	-0.16664	Q922Q1	Mitochondrial amidoxime reducing component 2	2019-03-02
	2	13.7	13.7	0.0958505	-0.165929	Q9D3D9	ATP synthase subunit delta, mitochondrial	Atp5d
	5	10.1	10.1	0.573841	-0.164037	Q3TCD4;Q9WUR2;E9Q7A8;E9PYC6;E9Q858;E9PUY9;E9PYA9;E9PVM6	Enoyl-CoA delta isomerase 2, mitochondrial	Eci2
	11	27	27	0.251232	-0.163361	F6YY69;F6VW30;P68254	14-3-3 protein theta	Ywhaq
	4	28.5	28.5	0.0857196	-0.161054	Q9ERS2	NADH dehydrogenase [ubiquinone] 1 alpha subcomplex subunit 13	Ndufa13
	7	41.2	41.2	0.118535	-0.160735	Q9CQZ5	NADH dehydrogenase [ubiquinone] 1 alpha subcomplex subunit 6	Ndufa6
	9	17.1	17.1	0.156843	-0.15892	Q8VCT3;E9PYF1	Aminopeptidase B	Rnpep
	3	17.9	17.9	0.303869	-0.158388	Q6ZWZ7;Q9CPR4	60S ribosomal protein L17	Rpl17
	4	29.3	29.3	0.272509	-0.158314	Q921R2;P62301	40S ribosomal protein S13	Rps13
	5	14.9	14.9	0.187746	-0.158192	P19324	Serpin H1	Serpinh1
	3	35.2	35.2	0.148037	-0.157423	Q91WS0	CDGSH iron-sulfur domain-containing protein 1	Cisd1
	8	37.9	37.9	0.198536	-0.153063	A0A0R4J093;Q9DBP5	UMP-CMP kinase	Cmpk1
	11	14.5	14.5	0.131207	-0.152372	G3XA10;Q8VEK3	Heterogeneous nuclear ribonucleoprotein U	Gm28062;Hnrnpu
	5	60	60	0.148735	-0.151852	P99027	60S acidic ribosomal protein P2	Rplp2
	6	19.8	19.8	0.226206	-0.151481	D3Z494;G5E895;S4R2G9;P21300	Aldose reductase-related protein 1	Akr1b10;Akr1b7
	5	28.4	28.4	0.293879	-0.151222	Q91V55;D3YYM6;D3Z1S8;P97461	40S ribosomal protein S5;40S ribosomal protein S5, N-terminally processed	Rps5
	3	11.8	11.8	0.265395	-0.149184	Q91WT7		Akr1c14
	15	29.4	29.4	0.12742	-0.148535	P06745	Glucose-6-phosphate isomerase	Gpi
	5	26.9	26.9	0.220454	-0.144762	A2AFS1;A2AFS0;Q8C483;P26638	Serine--tRNA ligase, cytoplasmic	Sars
	10	12.1	12.1	0.17208	-0.144656	P62814	V-type proton ATPase subunit B, brain isoform	Atp6v1b2
	9	41.6	12.8	0.117067	-0.1446	Q60932	Voltage-dependent anion-selective channel protein 1	Vdac1
	12	36.8	36.8	0.173145	-0.14455	Q8BWT1	3-ketoacyl-CoA thiolase, mitochondrial	Acaa2
	3	20.7	20.7	0	-0.144005	P62911	60S ribosomal protein L32	Rpl32
	7	49.4	49.4	0.142712	-0.142977	P08228	Superoxide dismutase [Cu-Zn]	Sod1
	4	27.9	23.8	0.11689	-0.14291	Q9D4J1	EF-hand domain-containing protein D1	Efhd1
	6	26.3	26.3	0.434114	-0.142278	H3BKL5;Q921H8;H3BJZ9;Q8VCH0	3-ketoacyl-CoA thiolase A, peroxisomal;3-ketoacyl-CoA thiolase B, peroxisomal	Acaa1a;Acaa1b
	3	11.9	11.9	0.143561	-0.140788	D3Z636;Q91VM9;G8JL76	Inorganic pyrophosphatase 2, mitochondrial	Ppa2
	7	9.2	9.2	0.104357	-0.14066	Q04857	Collagen alpha-1(VI) chain	Col6a1
	3	4.3	4.3	0.121143	-0.140135	E9QK48;Q7TNG5;D6RGM3	Echinoderm microtubule-associated protein-like 2	Eml2
	4	5.6	5.6	0.11173	-0.137708	Q9JIF7	Coatomer subunit beta	Copb1
	2	41.5	18.9	0.0868328	-0.136919	H7BWX9;D3Z794;P61957;G3UZX6	Small ubiquitin-related modifier 2	Sumo2;Sumo3
	2	13	13	0.471494	-0.13605	A0A0N4SVB8;F6QKK2;Q9CQW2;Q8VEH3	ADP-ribosylation factor-like protein 8B;ADP-ribosylation factor-like protein 8A	Arl8a;Arl8b
	7	43.7	43.7	0.289208	-0.133149	P62281;A0A1B0GRR3	40S ribosomal protein S11	Rps11
	5	14.6	14.6	0.94442	-0.130593	Q9DCL9	Multifunctional protein ADE2;Phosphoribosylaminoimidazole-succinocarboxamide synthase;Phosphoribosylaminoimidazole carboxylase	Paics
	5	9.1	9.1	0.131476	-0.130328	Q9CZN7	Serine hydroxymethyltransferase	Shmt2
	4	11.3	11.3	0.151014	-0.130243	P24472	Glutathione S-transferase A4	Gsta4
	3	1.8	1.8	0.245475	-0.127168	Q8CC88	von Willebrand factor A domain-containing protein 8	Vwa8
	4	34.9	34.9	0.0864728	-0.125386	Q9CQC7	NADH dehydrogenase [ubiquinone] 1 beta subcomplex subunit 4	Ndufb4
	2	28.8	28.8	0.106484	-0.125353	P56382	ATP synthase subunit epsilon, mitochondrial	Atp5e
	10	29.3	25.2	0.157122	-0.125154	P68510	14-3-3 protein eta	Ywhah
	15	38.9	38.9	0.138621	-0.125068	B2M1R6;P61979;H3BKD0;H3BLL4;H3BK96;H3BKI8	Heterogeneous nuclear ribonucleoprotein K	Hnrnpk
	8	52.1	52.1	0.0958974	-0.122015	P19783;M0QWX7	Cytochrome c oxidase subunit 4 isoform 1, mitochondrial	Cox4i1
	2	7.6	7.6	0.231576	-0.121785	Q61735	Leukocyte surface antigen CD47	Cd47
	8	23.4	23.4	0.106132	-0.120826	Q8QZS1;E0CX19	3-hydroxyisobutyryl-CoA hydrolase, mitochondrial	Hibch
	6	32.2	32.2	0.15814	-0.120256	P62242	40S ribosomal protein S8	Rps8
	7	27.8	27.8	0.172967	-0.11983	Q924B0;O55023;Q80ZJ2	Inositol monophosphatase 1	Impa1
	2	2.2	2.2	0.0950345	-0.119677	O55029	Coatomer subunit beta	Copb2
	5	19.3	19.3	0.130376	-0.119282	Q9CY64	Biliverdin reductase A	Blvra
	12	10.5	10.5	0.0919262	-0.116961	P10493	Nidogen-1	Nid1
	13	66.5	66.5	0.140066	-0.11683	O08709;Q6GT24;D3Z0Y2	Peroxiredoxin-6	Prdx6
	6	65.3	54.2	0.0339206	-0.115297	Q62266	Cornifin-A	Sprr1a
	5	29.9	29.9	0.138532	-0.113448	Q8BP67	60S ribosomal protein L24	Rpl24
	10	8.1	8.1	0.265895	-0.11321	Q02248;E9Q6A9	Catenin beta-1	Ctnnb1
	10	22.5	22.5	0.174601	-0.111845	Q9JLJ2;Q3U367	4-trimethylaminobutyraldehyde dehydrogenase	Aldh9a1
	12	37.9	37.9	0.16533	-0.111602	P48036	Annexin A5	Anxa5
	13	36.7	36.7	0.080361	-0.111596	P29758	Ornithine aminotransferase, mitochondrial	Oat
	11	43.7	43.7	0.0949721	-0.111291	P62702;V9GWY0	40S ribosomal protein S4, X isoform;40S ribosomal protein S4	Rps4x;Gm15013
	4	14.5	14.5	0.130293	-0.110508	P10605	Cathepsin B;Cathepsin B light chain;Cathepsin B heavy chain	Ctsb
	10	41.3	41.3	0.163343	-0.110471	P46638;G3UY29;E9Q3P9;F8WGS1;P62492;G3UZD3	Ras-related protein Rab-11B;Ras-related protein Rab-11A	Rab11b;Rab11a
	4	30.9	30.9	0.134029	-0.110045	A2AP32;Q3UIU2	NADH dehydrogenase [ubiquinone] 1 beta subcomplex subunit 6	Ndufb6
	3	15	15	0.185297	-0.107543	B7ZBY7;E9PY39;Q9D2M8;Q9CZY3;A6X925;B7ZBY6	Ubiquitin-conjugating enzyme E2 variant 2;Ubiquitin-conjugating enzyme E2 variant 1	Ube2v1;Gm20431;Ube2v2
	12	39.2	39.2	0.19975	-0.104207	P14152	Malate dehydrogenase, cytoplasmic	Mdh1
	5	12.5	12.5	0.169149	-0.104189	G5E924;Q8R081;G3UY38	Heterogeneous nuclear ribonucleoprotein L	Hnrnpl
	6	15.7	15.7	0.0976316	-0.103468	P51863	V-type proton ATPase subunit d 1	Atp6v0d1
	3	5.9	4.1	0.184966	-0.103449	Q542V3;Q8VE97	Serine/arginine-rich splicing factor 4	Srsf4
	6	22.5	22.5	0.0685049	-0.101974	Q99JW5	Epithelial cell adhesion molecule	Epcam
	3	6.1	6.1	0.0994016	-0.100901	Q9ES97	Reticulon-3	Rtn3
	5	10.5	4.5	0.101312	-0.099669	D3Z7X0;D3Z2B3		Acad12
	8	26.5	26.5	0.0530353	-0.0988856	Q80XN0;D3Z2Y8	D-beta-hydroxybutyrate dehydrogenase, mitochondrial	Bdh1
	4	11.5	11.5	0.120321	-0.0982851	Q9R0N0	Galactokinase	Galk1
	2	12.9	12.9	0.27142	-0.0967793	Q99LP6	GrpE protein homolog 1, mitochondrial	Grpel1
	3	5.8	5.8	0.117388	-0.0964429	P35550	rRNA 2-O-methyltransferase fibrillarin	Fbl
	3	8.4	8.4	0.126191	-0.0953698	P58389;A2AWE9	Serine/threonine-protein phosphatase 2A activator	Ppp2r4
	4	13.5	13.5	0.266962	-0.09496	Q8K183;D3Z7R1	Pyridoxal kinase	Pdxk
	17	34.2	34.2	0.0611371	-0.09376	P51881	ADP/ATP translocase 2;ADP/ATP translocase 2, N-terminally processed	Slc25a5
	5	15.5	15.5	0.142099	-0.0917489	F8WJK8;Q99L47;E9Q1V0	Hsc70-interacting protein	St13
	19	19.6	19.6	0.122711	-0.090755	B1AZ15;B1AZ14;Q3UMF0	Cordon-bleu protein-like 1	Cobll1
	3	13.8	13.8	0.0725856	-0.0894804	Q9D1J3	SAP domain-containing ribonucleoprotein	Sarnp
	3	2.3	2.3	0.0598005	-0.0892757	P08122	Collagen alpha-2(IV) chain;Canstatin	Col4a2
	5	28.9	28.9	0.0759726	-0.0885859	P61089	Ubiquitin-conjugating enzyme E2 N	Ube2n
	7	40.8	40.8	0.0792538	-0.0878329	Q9DB20	ATP synthase subunit O, mitochondrial	Atp5o
	2	10.6	10.6	0.352275	-0.0877622	P62743;A0A0U1RPS0	AP-2 complex subunit sigma	Ap2s1
	4	21.8	21.8	0.152029	-0.0871638	E9PZB3;E9PYL9;Q9CXW4;A2BH06	60S ribosomal protein L11	Gm5093;Gm10036;Rpl11
	4	11.9	11.9	0.0580269	-0.0858983	P55264	Adenosine kinase	Adk
	5	17.5	7	0.0819493	-0.0827551	P21279	Guanine nucleotide-binding protein G(q) subunit alpha	Gnaq
	8	26.5	18.6	0.12402	-0.082288	P08752;A0A0A6YWA9;B2RSH2	Guanine nucleotide-binding protein G(i) subunit alpha-2;Guanine nucleotide-binding protein G(i) subunit alpha-1	Gnai2;Gnai1
	10	20.4	0	0.235017	-0.081834	E9Q453;G5E8R2;E9Q456		Tpm1
	16	21.6	21.6	0.0755819	-0.081243	D3Z041;P41216	Long-chain-fatty-acid--CoA ligase 1	Acsl1
	6	12.8	12.8	0.138531	-0.0808146	A2BFF8;Q3TPJ8;A2BFF5;A2BFF9;O88487	Cytoplasmic dynein 1 intermediate chain 2	Dync1i2
	2	43.1	43.1	0.035923	-0.079639	Q78IK2	Up-regulated during skeletal muscle growth protein 5	Usmg5
	7	40	40	0.0833561	-0.0793989	P19157;P46425	Glutathione S-transferase P 1;Glutathione S-transferase P 2	Gstp1;Gstp2
	13	20.8	20.8	0.108766	-0.0791685	Q60604	Adseverin	Scin
	6	56.1	56.1	0.116134	-0.0782084	Q9CQ69	Cytochrome b-c1 complex subunit 8	Uqcrq
	5	17.5	17.5	0.116511	-0.0774866	Q99LD8;O08972	N(G),N(G)-dimethylarginine dimethylaminohydrolase 2	Ddah2
	8	16.9	16.9	0.0967506	-0.0771725	P27659	60S ribosomal protein L3	Rpl3
	3	18.6	18.6	0.0800639	-0.0770354	Q9JI75	Ribosyldihydronicotinamide dehydrogenase [quinone]	Nqo2
	9	27.1	27.1	0.118028	-0.0758881	Q8BFZ9;A0A1B0GT70	Erlin-2	Erlin2
	4	14.5	14.5	0.196653	-0.0749812	Q9WV55	Vesicle-associated membrane protein-associated protein A	Vapa
	7	17	17	0.116723	-0.0742127	B1AV77;B1ATI0;P47740	Aldehyde dehydrogenase;Fatty aldehyde dehydrogenase	Aldh3a2
	18	27.3	27.3	0.0631793	-0.0739404	P09405	Nucleolin	Ncl
	5	11.7	11.7	0.0470666	-0.0716587	Q9WU79;A0A0R4J1T9	Proline dehydrogenase 1, mitochondrial	Prodh
	8	44	44	0.243018	-0.0701955	P51150	Ras-related protein Rab-7a	Rab7a
	6	14.6	14.6	0.0554432	-0.0699748	Q9D8E6	60S ribosomal protein L4	Rpl4
	6	28.2	7.9	0.10076	-0.0692153	Q99L20;G3UX05		Gstt3
	6	19.2	19.2	0.072121	-0.0685572	Q9Z204	Heterogeneous nuclear ribonucleoproteins C1/C2	Hnrnpc
	12	29.6	14.3	0.072188	-0.0670208	P60843	Eukaryotic initiation factor 4A-I	Eif4a1
	5	24.2	24.2	0.0689173	-0.0666224	P47963;A0A140T8K8	60S ribosomal protein L13	Rpl13
	5	21.1	21.1	0.0806943	-0.0663643	P43275	Histone H1.1	Hist1h1a
	2	20.9	20.9	0.0622631	-0.0643154	P62855	40S ribosomal protein S26	Rps26
	2	8.1	8.1	0.127734	-0.0632596	F6SFF5;Q8K1Z0;A0A1D5RLE9	Ubiquinone biosynthesis protein COQ9, mitochondrial	Coq9
	11	41.3	41.3	0.0576719	-0.0632486	P97351	40S ribosomal protein S3a	Rps3a
	9	18.3	18.3	0.238239	-0.0625025	E9Q9F5;E9Q1G8;O55131	Septin-7	2019-09-07
	5	20.5	15.9	0.0487018	-0.0613121	O55022	Membrane-associated progesterone receptor component 1	Pgrmc1
	11	17	15.9	0.044347	-0.0587	Q8VIJ6	Splicing factor, proline- and glutamine-rich	Sfpq
	8	30.3	30.3	0.0467593	-0.0584694	P14094;A0A0A6YX05	Sodium/potassium-transporting ATPase subunit beta-1	Atp1b1
	3	12.6	12.6	0.02318	-0.0584141	Q8K157	Aldose 1-epimerase	Galm
	4	9.1	9.1	0.0320247	-0.0554253	Q9WV54	Acid ceramidase;Acid ceramidase subunit alpha;Acid ceramidase subunit beta	Asah1
	3	23.6	23.6	0.057609	-0.0545209	P62830	60S ribosomal protein L23	Rpl23
	5	6.6	6.6	0.0572746	-0.0545118	Q99KC8	von Willebrand factor A domain-containing protein 5A	Vwa5a
	6	23.3	23.3	0.0419035	-0.0539982	H7BX95;Q6PDM2;F7AI47	Serine/arginine-rich splicing factor 1	Srsf1
	3	20.9	20.9	0.10358	-0.053751	Q9QXT0	Protein canopy homolog 2	Cnpy2
	4	7.7	7.7	0.0319661	-0.0534486	A0A0G2JDI9;P55096	ATP-binding cassette sub-family D member 3	Abcd3
	4	29.5	29.5	0.0639388	-0.0525961	Q6ZWZ4;A0A140T8K6;P47964	60S ribosomal protein L36	Rpl36
	2	6.8	6.8	0.0482765	-0.0511038	Q62093	Serine/arginine-rich splicing factor 2	Srsf2
	17	15.4	15.4	0.15845	-0.0509202	P26043;Q7TSG6	Radixin	Rdx
	5	18.2	18.2	0.0255999	-0.0507509	Q99N23	Carbonic anhydrase 15	Ca15
	10	19.7	19.7	0.0529085	-0.0505599	P42932;H3BL49;H3BJB6	T-complex protein 1 subunit theta	Cct8
	9	46.7	46.7	0.0427495	-0.0494863	F6YVP7;P62270;S4R1N6	40S ribosomal protein S18	Gm10260;Rps18
	4	31.8	31.8	0.0498898	-0.0480096	Q6ZWZ6;P63323	40S ribosomal protein S12	Rps12
	4	18.3	18.3	0.0448608	-0.0472727	Q9D5T0	ATPase family AAA domain-containing protein 1	Atad1
	4	8.5	8.5	0.034063	-0.0451336	Q99LF4	tRNA-splicing ligase RtcB homolog	Rtcb
	23	40.9	37.2	0.0945425	-0.0432823	A0A1C7CYV0;B1AX58;Q99K51	Plastin-3	Pls3
	5	48.7	48.7	0.0547663	-0.043162	P62889	60S ribosomal protein L30	Rpl30
	6	12.9	12.9	0.031206	-0.0427747	Q2TPA8;B1AX78	Hydroxysteroid dehydrogenase-like protein 2	Hsdl2
	2	21.6	21.6	0.075381	-0.0422228	E9PV44;O35143	ATPase inhibitor, mitochondrial	Atpif1
	7	24.5	24.5	0.0638038	-0.0407083	A0A1B0GRV0;Q9Z0S1;D3Z0E6	3(2),5-bisphosphate nucleotidase 1	Bpnt1
	15	22	22	0.0629265	-0.0402256	Q3U2G2;Q61316	Heat shock 70 kDa protein 4	Hspa4
	2	5.3	5.3	0	-0.0398006	A0A0A6YX73;Q8K1M3;A0A0A6YY28;P12367	cAMP-dependent protein kinase type II-alpha regulatory subunit	Prkar2a
	5	21.6	21.6	0.0434406	-0.0396132	E9QAZ2;Q9CZM2;B8JKK2	Ribosomal protein L15;60S ribosomal protein L15	Gm10020;Rpl15
	6	66.3	66.3	0.0319702	-0.0394731	P99028	Cytochrome b-c1 complex subunit 6, mitochondrial	Uqcrh
	6	35.6	35.6	0.0357048	-0.0381233	P14131	40S ribosomal protein S16	Rps16
	3	19.6	19.6	0.0923583	-0.0371408	Q9WTX5	S-phase kinase-associated protein 1	Skp1
	5	18.6	18.6	0.0410661	-0.0338745	A2AFI3;Q91VM5;Q9WV02;A2AFI4	RNA binding motif protein, X-linked-like-1;RNA-binding motif protein, X chromosome;RNA-binding motif protein, X chromosome, N-terminally processed	Rbmx;Rbmxl1
	24	39.5	39.5	0.0197338	-0.0331237	P14733	Lamin-B1	Lmnb1
	6	33.5	33.5	0.0359626	-0.032578	K3W4Q8;P18572;J3QP71	Basigin	Bsg
	9	32.8	32.8	0.0180935	-0.0325119	Q8C2Q8;A2AKU9;Q91VR2;A2AKV1;A2AKV2;A2AKV3	ATP synthase subunit gamma;ATP synthase subunit gamma, mitochondrial	Atp5c1
	7	28.6	28.6	0.0353138	-0.0301929	P47962;D3YYV8	60S ribosomal protein L5	Rpl5
	10	63.1	63.1	0.0191912	-0.0288598	P62806	Histone H4	Hist1h4a
	44	20.2	20.2	0.0244061	-0.0286869	Q80X90	Filamin-B	Flnb
	3	11	11	0.041081	-0.0269842	O55234	Proteasome subunit beta type-5	Psmb5
	21	64.7	64.7	0.0307091	-0.0248988	P09411;S4R2M7	Phosphoglycerate kinase 1;Phosphoglycerate kinase	Pgk1
	6	25.9	25.9	0.0236776	-0.023685	P24369	Peptidyl-prolyl cis-trans isomerase B	Ppib
	4	12.8	12.8	0.0169688	-0.0235996	G3XA66;D3Z3F4;F7C846;P47802;G3XA75;G3UXX9;D3YVW0;G3UYJ5	Metaxin-1	Mtx1
	14	58.4	58.4	0.0198245	-0.0234523	P62908;D3YV43;A0A140LI77	40S ribosomal protein S3	Rps3
	4	34.3	34.3	0.0236772	-0.023315	Q64433	10 kDa heat shock protein, mitochondrial	Hspe1
	11	58.8	47.7	0.0139795	-0.0222405	Q9WVA4	Transgelin-2	Tagln2
	7	40.8	40.8	0.0280757	-0.0220696	Q9CPU0	Lactoylglutathione lyase	Glo1
	5	14.4	14.4	0.0248912	-0.0218288	Q91Z25;Q9WV32	Actin-related protein 2/3 complex subunit 1B	Arpc1b
	6	14.7	14.7	0.0418898	-0.0215206	Q8BVQ9;P46471	26S protease regulatory subunit 7	Psmc2
	6	25.8	25.8	0.0451268	-0.0200835	Q5XJF6;P53026	Ribosomal protein;60S ribosomal protein L10a	Rpl10a
	2	12.2	12.2	0.141401	-0.0192951	E9Q7G1;D3YZZ5		Tmed7
	9	34.3	34.3	0.0251546	-0.0177107	Q9D1G1	Ras-related protein Rab-1B	Rab1b
	7	7.9	7.9	0.00799935	-0.0162109	P04919	Band 3 anion transport protein	Slc4a1
	17	73.7	63.9	0.0213523	-0.0154809	P62259	14-3-3 protein epsilon	Ywhae
	4	27.3	27.3	0.0296965	-0.0152726	O55142	60S ribosomal protein L35a	Rpl35a
	30	66.3	66.3	0.0205979	-0.0150872	P52480	Pyruvate kinase PKM	Pkm
	12	14.2	2.7	0.0174377	-0.0140836	Q5SVG5;Q5SVG4;O35643	AP-1 complex subunit beta-1	Ap1b1
	10	20.5	20.5	0.00992221	-0.0133066	P53395	Lipoamide acyltransferase component of branched-chain alpha-keto acid dehydrogenase complex, mitochondrial	Dbt
	4	8.3	8.3	0.0120987	-0.0132732	Q3ULD5	Methylcrotonoyl-CoA carboxylase beta chain, mitochondrial	Mccc2
	5	26.6	26.6	0.0176179	-0.0122203	P51859;E0CXA0	Hepatoma-derived growth factor	Hdgf
	3	31.7	31.7	0.0119752	-0.0117743	P62320	Small nuclear ribonucleoprotein Sm D3	Snrpd3
	10	23.1	23.1	0.011475	-0.0117597	G3X924;Q91VC4	Plasmalemma vesicle-associated protein	Plvap
	6	5.4	5.4	0.00801824	-0.0101855	Q8C605;Q9WUA3	ATP-dependent 6-phosphofructokinase;ATP-dependent 6-phosphofructokinase, platelet type	Pfkp
	4	17	17	0.00481622	-0.00931797	Q8K3J1	NADH dehydrogenase [ubiquinone] iron-sulfur protein 8, mitochondrial	Ndufs8
	3	21.4	21.4	0.00604839	-0.00769978	Q9CQR4	Acyl-coenzyme A thioesterase 13;Acyl-coenzyme A thioesterase 13, N-terminally processed	Acot13
	2	11.5	11.5	0.00738592	-0.00741434	A0A0G2JES3;A0A140T8T4;P51410;D3Z629;S4R1R7	60S ribosomal protein L9	Rpl9;Rpl9-ps1
	9	36.6	36.6	0.00743079	-0.00693731	P14869;D3YVM5;S4R1N1	60S acidic ribosomal protein P0	Rplp0
	7	28.4	25.6	0.00626271	-0.00684071	Q9CWS0;D3YU15	N(G),N(G)-dimethylarginine dimethylaminohydrolase 1	Ddah1
	9	23.3	23.3	0.00583709	-0.00536423	F8WIV2;Q60854	Serpin B6	Serpinb6a;Serpinb6
	3	21.9	21.9	0.00602137	-0.0051713	P41105	60S ribosomal protein L28	Rpl28
	7	20.2	20.2	0.0064716	-0.00516949	O54724	Polymerase I and transcript release factor	Ptrf
	2	10	10	0.00798512	-0.00345834	O88792	Junctional adhesion molecule A	F11r
	2	10.9	10.9	0.00128989	-0.00305653	E9PYD9;E9Q543;E9PXL5;P35846;E9PXB5	Folate receptor alpha	Folr1
	6	39.3	39.3	0.00219155	-0.00253563	Q9CZX8;D3YUT3;D3YUG3;D3Z5R8;D3Z722;S4R223	40S ribosomal protein S19	Rps19
	33	37.5	37.5	0.00108037	-0.00172968	G3UVV4;P17710	Hexokinase;Hexokinase-1	Hk1
	4	23	23	0.00377181	-0.00114466	P35282	Ras-related protein Rab-21	Rab21
	21	55.6	55.6	0.000838744	-0.00109119	P56480	ATP synthase subunit beta, mitochondrial	Atp5b
	7	17.3	17.3	0.00194293	-0.00101995	E9PX84;Q3TRE6;E9QL31;A0A0R4J104;P98078;Q9DCE6;E0CXT5;F6TQN9	Disabled homolog 2	Dab2
	40	43.2	39.6	0.000596353	-0.000741959	Q8VDN2	Sodium/potassium-transporting ATPase subunit alpha-1	Atp1a1
	4	19.4	19.4	0.00048722	-0.000330448	P63321;Q9JIW9	Ras-related protein Ral-A;Ras-related protein Ral-B	Rala;Ralb
	8	17.9	17.9	0.00142577	0.00191555	Q91YI0;E0CY49	Argininosuccinate lyase	Asl
	4	73.8	73.8	0.00263946	0.00294123	A0A0N4SVT3;A0A0N4SW28;Q9DAS9	Guanine nucleotide-binding protein G(I)/G(S)/G(O) subunit gamma-12	Gng12
	12	30.6	30.6	0.00478153	0.00409327	A0A1B0GR11;Q93092	Transaldolase	Taldo1
	3	5.6	5.6	0.00567654	0.00428899	Q80V42	Carboxypeptidase M	Cpm
	7	9.1	9.1	0.00493134	0.00586319	P09055	Integrin beta-1	Itgb1
	8	29.6	6.2	0.0111617	0.00592823	A2AMW0		Capzb
	5	41.2	41.2	0.00661584	0.00733166	P84228;E0CZ27;F8WI35;P84244;P68433;P02301	Histone H3.2;Histone H3;Histone H3.3;Histone H3.1;Histone H3.3C	Hist1h3b;H3f3a;Hist1h3a;H3f3c
	2	5.3	5.3	0	0.00786082	Q3TN85;Q8CAP3;P54726;P54728	UV excision repair protein RAD23 homolog A;UV excision repair protein RAD23 homolog B	Rad23a;Rad23b
	2	7.2	7.2	0.00812835	0.00824722	Q8R3G9	Tetraspanin-8	Tspan8
	7	41.6	18.8	0.015601	0.0098506	P62204;Q3UKW2	Calmodulin	Calm1
	3	6.7	6.7	0.00806169	0.00996679	P17809	Solute carrier family 2, facilitated glucose transporter member 1	Slc2a1
	11	21.2	21.2	0.011941	0.0102441	Q76MZ3	Serine/threonine-protein phosphatase 2A 65 kDa regulatory subunit A alpha isoform	Ppp2r1a
	4	19.2	10.4	0.00814916	0.0108649	P62748;A2A7R5;E9PV73;P84075	Hippocalcin-like protein 1;Neuron-specific calcium-binding protein hippocalcin	Hpcal1;Hpca
	22	33.1	16	0.01568	0.0115659	P13020;A0A0J9YUQ8	Gelsolin	Gsn
	4	21.4	21.4	0.030443	0.014136	Q9D1R9;A0A0G2JGY8;A0A0G2JEY6	60S ribosomal protein L34	Rpl34
	6	25.4	25.4	0.00619109	0.0158482	Q3UXD9;Q99MZ7;D6RHN4	Peroxisomal trans-2-enoyl-CoA reductase	Pecr
	18	32.6	32.6	0.0175275	0.0163651	P40142	Transketolase	Tkt
	3	21.1	21.1	0.0243987	0.0168366	A0A1D5RLW5;A0A1D5RM85;P62717;A0A1D5RME4	60S ribosomal protein L18a	Rpl18a
	6	43.3	43.3	0.0182753	0.0168693	Q9DCT8	Cysteine-rich protein 2	Crip2
	2	7.6	7.6	0.0610055	0.0169538	A0A0A6YVU8;Q9JKV1;D3YUD8	Proteasomal ubiquitin receptor ADRM1	Gm9774;Adrm1
	5	17.5	17.5	0.017457	0.019168	Q6IRU5;F7BHJ0	Clathrin light chain B	Cltb
	8	8.4	6.7	0.0307353	0.0208327	P17427	AP-2 complex subunit alpha-2	Ap2a2
	2	7.6	7.6	0.0121883	0.0211016	Q91WH3;A0A0R4J203;P18894;A0A0G2JFX0	D-amino-acid oxidase	Dao
	14	34.6	34.6	0.04202	0.0219576	P40124	Adenylyl cyclase-associated protein 1	Cap1
	3	22.3	22.3	0.0395817	0.0222011	P14115	60S ribosomal protein L27a	Rpl27a
	4	8.9	8.9	0.0182204	0.0223015	Q9QWR8	Alpha-N-acetylgalactosaminidase	Naga
	8	51.2	51.2	0.0285742	0.0232437	P17742;F8VPN3	Peptidyl-prolyl cis-trans isomerase A;Peptidyl-prolyl cis-trans isomerase A, N-terminally processed;Peptidyl-prolyl cis-trans isomerase	Ppia;Gm5160
	1	5.4	5.4	0.00965678	0.0242701	P00416	Cytochrome c oxidase subunit 3	mt-Co3
	5	7.1	7.1	0.024303	0.0243256	D3Z3B8;H7BWY4;E9Q9H0;Q811D0;F6UDT8;S4R2T8	Disks large homolog 1	Dlg1
	12	26.9	26.9	0.0255082	0.0248718	Q9DCD0	6-phosphogluconate dehydrogenase, decarboxylating	Pgd
	4	20.2	15.2	0.0293836	0.0249435	Q8BH80;Q9QY76	Vesicle-associated membrane protein-associated protein B	Vapb
	9	41.4	36.6	0.0394651	0.0273464	F8WGL3;P18760	Cofilin-1	Cfl1
	6	56.3	23	0.0467959	0.0291488	A0A0N4SV66;Q8CGP6;Q8R1M2;Q8CGP7;Q8CGP5;Q8BFU2;P22752;Q8CGP4;P27661	Histone H2A type 1-H;Histone H2A.J;Histone H2A type 1-K;Histone H2A type 1-F;Histone H2A type 3;Histone H2A type 1;Histone H2A;Histone H2AX	Hist1h2ah;H2afj;Hist1h2ak;Hist1h2af;Hist3h2a;Hist1h2ab;Hist1h2aa;H2afx
	10	14.7	14.7	0.047189	0.0300872	Q3U4W8;P56399	Ubiquitin carboxyl-terminal hydrolase;Ubiquitin carboxyl-terminal hydrolase 5	Usp5
	17	50.3	50.3	0.00835576	0.0303318	P45376;D3YVJ7	Aldose reductase	Akr1b1;Akr1b3
	8	58.8	58.8	0.039868	0.0307552	P70296;D3Z1V4;D6RHS6	Phosphatidylethanolamine-binding protein 1;Hippocampal cholinergic neurostimulating peptide	Pebp1
	4	9.3	9.3	0.06248	0.0314404	Q9WVJ2;E9Q5I9;E9Q0U1	26S proteasome non-ATPase regulatory subunit 13	Psmd13
	8	7.2	7.2	0.0557542	0.0319427	Q6ZQ38	Cullin-associated NEDD8-dissociated protein 1	Cand1
	2	2.9	2.9	0.0348142	0.0326896	Q8R1F1	Niban-like protein 1	Fam129b
	25	9.7	9.7	0.0235846	0.0327605	A0A0A6YXL6;E9Q3Y4;Q9ESE1;A0A0A6YXX3;A0A1D5RM41	Lipopolysaccharide-responsive and beige-like anchor protein	Lrba
	12	18.2	18.2	0.0395794	0.0334441	P51660	Peroxisomal multifunctional enzyme type 2;(3R)-hydroxyacyl-CoA dehydrogenase;Enoyl-CoA hydratase 2	Hsd17b4
	7	12.1	12.1	0.0297802	0.0335231	Q99K30	Epidermal growth factor receptor kinase substrate 8-like protein 2	Eps8l2
	3	23.8	23.8	0	0.0341473	Q62048;D3Z375	Astrocytic phosphoprotein PEA-15	Pea15;Pea15a
	12	67.4	67.4	0.0330931	0.0352156	Q91V41;A2AL34	Ras-related protein Rab-14	Rab14
	28	43.8	27.5	0.0809174	0.0365693	P11499	Heat shock protein HSP 90-beta	Hsp90ab1
	7	25.1	25.1	0.0172537	0.0367181	Q3UZZ6	Sulfotransferase 1 family member D1	Sult1d1
	12	24.7	24.7	0.0379835	0.0367435	P80314	T-complex protein 1 subunit beta	Cct2
	12	62.3	62.3	0.0244782	0.0372928	P00920	Carbonic anhydrase 2	Ca2
	10	11.5	11.5	0.0394297	0.0403913	P10630;Q8BTU6;E9Q561	Eukaryotic initiation factor 4A-II;Eukaryotic initiation factor 4A-II, N-terminally processed	Eif4a2
	2	4	4	0.0575624	0.0409279	P61620;A2ATT9;Q9CYJ6;Q9JLR1	Protein transport protein Sec61 subunit alpha isoform 1;Protein transport protein Sec61 subunit alpha isoform 2	Sec61a1;Sec61a2
	4	6.1	6.1	0	0.0410951	F6ZEW4;E9Q1T9;Q9ERK4	Exportin-2	Cse1l
	5	14.9	12.4	0.0703037	0.0419559	Q9D8U8	Sorting nexin-5	Snx5
	9	11.8	11.8	0.0237443	0.0423892	E9Q0U7;Q61699	Heat shock protein 105 kDa	Hsph1
	14	28.3	28.3	0.0371584	0.0431089	Q921L6;Q60598	Src substrate cortactin	Cttn
	2	6.6	6.6	0.0542302	0.043876	Q9CY50	Translocon-associated protein subunit alpha	Ssr1
	9	28.3	28.3	0.0748788	0.0448235	Q9CVB6;D3YXG6	Actin-related protein 2/3 complex subunit 2	Arpc2
	3	12.5	12.5	0.0390681	0.0456183	F6SVV1;P62082	40S ribosomal protein S7	Gm9493;Rps7
	23	23	23	0.0401613	0.0465887	Q9WTI7	Unconventional myosin-Ic	Myo1c
	4	13.3	13.3	0.144241	0.0467064	Q9D1Q6	Endoplasmic reticulum resident protein 44	Erp44
	5	15.7	15.7	0.0694097	0.0476769	P61161	Actin-related protein 2	Actr2
	3	12.9	12.9	0.0575368	0.049565	O88441	Metaxin-2	Mtx2
	2	4.4	4.4	0.0749456	0.0498343	Q9Z0N2;Q9Z0N1	Eukaryotic translation initiation factor 2 subunit 3, Y-linked;Eukaryotic translation initiation factor 2 subunit 3, X-linked	Eif2s3y;Eif2s3x
	10	25.5	25.5	0.101244	0.0517585	P50396	Rab GDP dissociation inhibitor alpha	Gdi1
	14	31.2	31.2	0.0613286	0.0521361	O88342	WD repeat-containing protein 1	Wdr1
	6	16.1	16.1	0.0648073	0.0528058	Z4YKV1;P63094;Q6R0H7	Guanine nucleotide-binding protein G(s) subunit alpha isoforms short;Guanine nucleotide-binding protein G(s) subunit alpha isoforms XLas	Gnas
	9	7.7	7.7	0.048533	0.0537856	A0A087WPL5;E9QNN1;O70133	ATP-dependent RNA helicase A	Dhx9
	3	5.4	5.4	0.0881885	0.0544395	Q9JMH6	Thioredoxin reductase 1, cytoplasmic	Txnrd1
	6	9	9	0.104727	0.0544836	Q9WV80;Q6NZD2	Sorting nexin-1	Snx1
	10	35.7	35.7	0.0751269	0.0549742	Q61792;A2A6H0;A2A6G9	LIM and SH3 domain protein 1	Lasp1
	11	8.1	4.9	0.136334	0.0559545	D3Z6I8;E9Q7Q3;A0A0R4J1P2;P21107	Tropomyosin alpha-3 chain	Tpm3
	4	10.4	10.4	0.117633	0.0567298	H3BKT5;F8WI65;F8WGT1;Q80SW1;Q68FL4	Adenosylhomocysteinase;Putative adenosylhomocysteinase 2;Putative adenosylhomocysteinase 3	Ahcyl2;Ahcyl1
	6	34.6	29.4	0.25758	0.0576305	Q3TLP8;P63001;P60764;A2AC13;Q05144	Ras-related C3 botulinum toxin substrate 1;Ras-related C3 botulinum toxin substrate 3;Ras-related C3 botulinum toxin substrate 2	Rac1;Rac3;Rac2
	3	23.6	23.6	0.0504106	0.0579321	Q9R1Z7	6-pyruvoyl tetrahydrobiopterin synthase	Pts
	27	22.1	22.1	0.0828078	0.0587227	P07901	Heat shock protein HSP 90-alpha	Hsp90aa1
	4	33.6	33.6	0.241015	0.0592887	Q9CQ92;G3X9U9	Mitochondrial fission 1 protein	Fis1
	41	27.8	27.8	0.0603865	0.0597855	Q5SXR6;Q68FD5	Clathrin heavy chain;Clathrin heavy chain 1	Cltc
	10	28.5	28.5	0.0673082	0.0608147	Q99KQ4	Nicotinamide phosphoribosyltransferase	Nampt
	6	49	49	0.0661786	0.0610815	P61458	Pterin-4-alpha-carbinolamine dehydratase	Pcbd1
	3	15.8	15.8	0.0647571	0.0610948	Q8R5L1;O35658	Complement component 1 Q subcomponent-binding protein, mitochondrial	C1qbp
	5	9.6	9.6	0.0594803	0.0611273	O08795	Glucosidase 2 subunit beta	Prkcsh
	2	4.9	3.6	0	0.0614955	Q3TW96	UDP-N-acetylhexosamine pyrophosphorylase-like protein 1	Uap1l1
	7	14.3	14.3	0.0843133	0.0627764	Q5SUH7;Q5SUH6;Q99KN9	Clathrin interactor 1	Clint1
	2	2.7	2.7	0.129963	0.06323	E9PUD2;Q8K1M6	Dynamin-1-like protein	Dnm1l
	3	8.4	8.4	0.262218	0.0634069	O35685	Nuclear migration protein nudC	Nudc
	31	61.1	40.7	0.155861	0.0638389	P63017;Q504P4	Heat shock cognate 71 kDa protein	Hspa8
	8	7.2	7.2	0.0948932	0.0641128	Q8K010;E9Q484	5-oxoprolinase	Oplah
	17	35.3	35.3	0.0535919	0.0643474	P24270	Catalase	Cat
	9	8.7	8.7	0.0335276	0.0643731	Q02788;D3Z7D5	Collagen alpha-2(VI) chain	Col6a2
	2	24.3	24.3	0.108437	0.0644563	Q9JJI8	60S ribosomal protein L38	Rpl38
	4	11.5	11.5	0.079281	0.0667009	B1AQW2;A0A0A0MQC7;A2A5Y6;P10637	Microtubule-associated protein;Microtubule-associated protein tau	Mapt
	5	23.6	23.6	0.0750065	0.0671865	P60766	Cell division control protein 42 homolog	Cdc42
	8	55.6	5.6	0.0555406	0.0672046	Q6ZWY9;Q64478;Q64525;P10854	Histone H2B type 1-C/E/G;Histone H2B type 1-H;Histone H2B type 2-B;Histone H2B type 1-M	Hist1h2bc;Hist1h2bh;Hist2h2bb;Hist1h2bm
	13	20.3	11.7	0.0425535	0.0673537	Q8BTS0;Q61656;S4R1I6	Probable ATP-dependent RNA helicase DDX5	Ddx5
	7	11.9	11.9	0.0539678	0.0678215	Q8CIB5	Fermitin family homolog 2	Fermt2
	3	11.1	11.1	0.088649	0.0682826	A0A0R4J0Z3;P55088	Aquaporin-4	Aqp4
	10	20.2	20.2	0.0487671	0.0683265	O88338;Q8C730	Cadherin-16	Cdh16
	11	22.9	22.9	0.0596843	0.0683987	P80316	T-complex protein 1 subunit epsilon	Cct5
	5	25.5	25.5	0.0697128	0.0688363	B1AWE0;Q6PFA2;B1AWE1;B1AWD8;B1AWD9;O08585	Clathrin light chain A	Clta
	2	2.8	2.8	0.0828705	0.0691916	E9PWV3;Q505N6;F6RQA2;F6Q8A4;P18653;F6UG16;B1AXN8;B1AXN5;B1AXP0;G3UZI3;B1AXN9;Q9WUT3;P18654	Ribosomal protein S6 kinase;Ribosomal protein S6 kinase alpha-1;Ribosomal protein S6 kinase alpha-2;Ribosomal protein S6 kinase alpha-3	Rps6ka1;Rps6ka3;Rps6ka2
	2	3.8	3.8	0.252026	0.0695992	E9Q1K3;F8WHZ9;F8WGR0;Q9QYC0;F6V4G5	Alpha-adducin	Add1
	6	29.7	26.2	0.101787	0.0710718	P47754;A0A0N4SVM0;D6RCW7	F-actin-capping protein subunit alpha-2	Capza2
	5	8.3	8.3	0.114989	0.0718105	Q9WUM3	Coronin-1B	Coro1b
	5	30.8	8.2	0.0776873	0.073265	A0A0G2JE52;P62835;A0A0G2JDL9	Ras-related protein Rap-1A	Rap1a
	7	18	18	0.160344	0.0736512	P47791	Glutathione reductase, mitochondrial	Gsr
	6	49.1	49.1	0.0796409	0.0737547	P35979	60S ribosomal protein L12	Rpl12
	3	8.6	8.6	0.660352	0.0751657	Q63918	Serum deprivation-response protein	Sdpr
	5	19.6	19.6	0.0895306	0.0767357	A0A087WRZ5;Q8R0B4;Q8BLD4;Q6VYI5;Q6VYI4;Q921F2;A0A087WQA5;A0A087WR97;A0A087WRP4;H3BJV1;A0A087WSH7	TAR DNA-binding protein 43	Tardbp
	3	7.1	7.1	0.0477896	0.0769773	Q61753;F6ZSB7	D-3-phosphoglycerate dehydrogenase	Phgdh
	4	34.6	34.6	0.118133	0.0770464	D3Z7C6;Q9R0Q7	Prostaglandin E synthase 3	Ptges3
	13	37.4	35.3	0.0393954	0.0778352	E0CXN5;P13707	Glycerol-3-phosphate dehydrogenase [NAD(+)];Glycerol-3-phosphate dehydrogenase [NAD(+)], cytoplasmic	Gpd1
	3	22.2	22.2	0.173168	0.0780506	D3Z637;D3Z125;E9PUA7;D3Z7X7;F8WHQ1;Q62393;D3Z2U2	Tumor protein D52	Tpd52
	3	13	13	0.137363	0.0801358	Q60692	Proteasome subunit beta type-6	Psmb6
	3	15.6	15.6	0.0814985	0.081547	Q9D8B3	Charged multivesicular body protein 4b	Chmp4b
	4	7.5	7.5	0.0327146	0.0818911	S4R2E1;A0A0R4J0B6;Q7TMS5;D3YZX5;A0A0N4SWA2;D3Z150	ATP-binding cassette sub-family G member 2	Abcg2
	5	10.1	10.1	0.0247201	0.0820745	Q9EST1;Q32M21	Gasdermin-A;Gasdermin-A2	Gsdma;Gsdma2
	9	33.6	33.6	0.153188	0.0838864	P62141;P62137;P63087;A0A0G2JGC1	Serine/threonine-protein phosphatase PP1-beta catalytic subunit;Serine/threonine-protein phosphatase PP1-alpha catalytic subunit;Serine/threonine-protein phosphatase PP1-gamma catalytic subunit	Ppp1cb;Ppp1ca;Ppp1cc
	3	10.1	10.1	0.0757363	0.0843501	Q8K1K2;P62196	26S protease regulatory subunit 8	Psmc5
	7	35.4	35.4	0.201224	0.0854788	P62960;A2BGG7	Nuclease-sensitive element-binding protein 1	Ybx1
	6	23.9	23.9	0.0705792	0.0860817	Q91V64	Isochorismatase domain-containing protein 1	Isoc1
	15	22.5	22.5	0.0453325	0.0873179	Q61391	Neprilysin	Mme
	7	23.5	23.5	0.0772639	0.0875797	O35639;Q3TET3	Annexin A3;Annexin	Anxa3
	4	21.7	21.7	0.281571	0.0878718	P46412;A0A1C7ZMZ5;A0A1C7ZMZ7	Glutathione peroxidase 3	Gpx3
	7	29.2	22.3	0.133399	0.0882147	D3Z7M9;O35381;D3YYE1;F6UFG6	Acidic leucine-rich nuclear phosphoprotein 32 family member A	Anp32a
	23	16.3	16.3	0.0688935	0.0886107	F8VQJ3;P02468	Laminin subunit gamma-1	Lamc1
	8	14.5	14.5	0.0871095	0.0890998	Q60864	Stress-induced-phosphoprotein 1	Stip1
	3	11.3	11.3	0.165334	0.0906796	Q80XR6;Q20BD0;Q99020	Heterogeneous nuclear ribonucleoprotein A/B	Hnrnpab
	7	16.9	16.9	0	0.0924676	Q9R0X4	Acyl-coenzyme A thioesterase 9, mitochondrial	Acot9
	4	12.3	12.3	0.133401	0.0924998	Q91YR1	Twinfilin-1	Twf1
	9	31.5	31.5	0.101986	0.092732	Q6IRU2	Tropomyosin alpha-4 chain	Tpm4
	5	3	3	0.138403	0.0935093	M0QWP1;Z4YJS5;Z4YK85;A2ASQ1	Agrin;Agrin N-terminal 110 kDa subunit;Agrin C-terminal 110 kDa subunit;Agrin C-terminal 90 kDa fragment;Agrin C-terminal 22 kDa fragment	Agrn
	6	45.7	45.7	0.147977	0.0944085	A2A813;Q99LX0;A2A815;A2A817;A2A816	Protein deglycase DJ-1	Park7
	11	16.6	16.6	0.117933	0.094737	Q9EQH3	Vacuolar protein sorting-associated protein 35	Vps35
	14	28.9	28.9	0.140789	0.0957247	P80313;A0A0N4SV00	T-complex protein 1 subunit eta	Cct7
	4	29	29	0.132812	0.0960388	Q9D6U8	Protein FAM162A	Fam162a
	11	54.8	45.7	0.313922	0.0967389	P35700;B1AXW5;B1AXW6	Peroxiredoxin-1	Prdx1
	7	10.6	10.6	0.11677	0.0970902	P32020	Non-specific lipid-transfer protein	Scp2
	9	10.3	10.3	0.074452	0.0979182	E9Q039;Q11011;E9Q6F4;F6QYF8	Puromycin-sensitive aminopeptidase	Npepps
	13	46.5	34.7	0.1593	0.100336	P63101	14-3-3 protein zeta/delta	Ywhaz
	4	20.6	20.6	0.124729	0.100625	P00493	Hypoxanthine-guanine phosphoribosyltransferase	Hprt1
	4	10.3	10.3	0.146512	0.101805	P11438	Lysosome-associated membrane glycoprotein 1	Lamp1
	7	27.6	27.6	0.192758	0.10184	Q9DAY9;Q5SQB0;Q5SQB5;Q61937;E9Q5T3	Nucleophosmin	Npm1;Gm5611
	8	15.6	15.6	0.107858	0.101883	P11983	T-complex protein 1 subunit alpha	Tcp1
	8	52.7	52.7	0.15139	0.102145	Q9R0P5	Destrin	Dstn
	3	18.2	18.2	0.105407	0.103132	P63325;Q3UW83	40S ribosomal protein S10	Rps10
	2	6.5	6.5	0.153552	0.103152	Q9JHJ0	Tropomodulin-3	Tmod3
	7	64.4	64.4	0.0358528	0.104302	P52760	Ribonuclease UK114	Hrsp12
	16	53.2	53.2	0.296419	0.106037	A0A0A0MQF6;P16858;A0A1D5RLD8;S4R1W1;S4R257;D3YYI5	Glyceraldehyde-3-phosphate dehydrogenase	Gapdh;Gm3839;Gm7293
	2	10.2	10.2	0.0966724	0.107239	D3Z6M3;Q99MS3;D3YXY8;E9Q4P9;D6RHR1	Mpv17-like protein	Mpv17l
	8	24.1	24.1	0.0511809	0.107987	O70250	Phosphoglycerate mutase 2	Pgam2
	7	31.2	31.2	0.0231932	0.110026	P16015	Carbonic anhydrase 3	Ca3
	5	32	32	0.0651848	0.111255	Q9DCJ5	NADH dehydrogenase [ubiquinone] 1 alpha subcomplex subunit 8	Ndufa8
	22	27.6	27.6	0.0559161	0.111464	Q62468	Villin-1	Vil1
	3	10.7	10.7	0.234437	0.111601	Q3TG45;Q9CPS5;Q9CX56	26S proteasome non-ATPase regulatory subunit 8	Psmd8
	3	12.2	12.2	0.156023	0.111885	Q8R1G2;E0CXH4	Carboxymethylenebutenolidase homolog	Cmbl
	12	25.2	25.2	0.100511	0.114482	E9PWK1;Q9D379	Epoxide hydrolase 1	Ephx1
	10	26.5	26.5	0.166312	0.114577	Q9D1A2	Cytosolic non-specific dipeptidase	Cndp2
	5	11.2	11.2	0.0874798	0.115042	Q9DBE0	Cysteine sulfinic acid decarboxylase	Csad
	3	25.6	25.6	0.206294	0.115284	P62849	40S ribosomal protein S24	Rps24
	4	9.5	9.5	0	0.116463	Q8CIN4;A3KGC3;A3KGC4;A3KGC5;Q61036	Serine/threonine-protein kinase PAK 2;PAK-2p27;PAK-2p34;Serine/threonine-protein kinase PAK 3	Pak2;Pak3
	4	23.2	23.2	0.0617247	0.119039	P84104;A2A4X6	Serine/arginine-rich splicing factor 3	Srsf3;Gm12355
	2	12.7	12.7	0.240848	0.119155	Q561M1;Q9D358	Low molecular weight phosphotyrosine protein phosphatase	Acp1
	8	7.6	7.6	0.230411	0.119857	P62874;H3BKR2;H3BLF7	Guanine nucleotide-binding protein G(I)/G(S)/G(T) subunit beta-1	Gnb1
	9	39.1	39.1	0.118966	0.120688	Q543K9;P23492	Purine nucleoside phosphorylase	Pnp
	4	3.3	3.3	0.140123	0.121316	Q3U1J4	DNA damage-binding protein 1	Ddb1
	7	12.6	12.6	0.157886	0.122606	O08529	Calpain-2 catalytic subunit	Capn2
	19	6	6	0.0885752	0.123424	Q61001	Laminin subunit alpha-5	Lama5
	73	39	29.9	0.306679	0.123627	Q8VDD5	Myosin-9	Myh9
	20	74.9	4.5	0.316095	0.123797	P63260;B1ATY1	Actin, cytoplasmic 2;Actin, cytoplasmic 2, N-terminally processed	Actg1
	14	40.7	37.1	0.0913865	0.124907	P16125;D3Z7F0	L-lactate dehydrogenase B chain;L-lactate dehydrogenase	Ldhb
	22	64	54.1	0.181705	0.125003	P05064;A6ZI44;D3YWI1;Q9CPQ9;A6ZI46;A0A0U1RPN8;A0A0U1RPT5	Fructose-bisphosphate aldolase A;Fructose-bisphosphate aldolase	Aldoa;Aldoart1
	2	25	25	0.136769	0.125692	P26883;F6X9I3	Peptidyl-prolyl cis-trans isomerase FKBP1A;Peptidyl-prolyl cis-trans isomerase	Fkbp1a
	3	11.7	11.7	0.1594	0.125728	Q3KQM4;Q80XR5;P26369	Splicing factor U2AF 65 kDa subunit	U2af2
	13	34.9	34.9	0.135282	0.127115	P00329	Alcohol dehydrogenase 1	Adh1
	6	36.1	36.1	0.125733	0.128053	G3UXX3;Q91XH5;Q64105;G3UZ79	Sepiapterin reductase	Spr
	9	27.6	13.2	0.126514	0.12809	P62880;D3Z1M1;E9QKR0;D3Z1T4;D3YZX3	Guanine nucleotide-binding protein G(I)/G(S)/G(T) subunit beta-2	Gnb2
	12	34.4	34.4	0.078623	0.128231	P70441	Na(+)/H(+) exchange regulatory cofactor NHE-RF1	Slc9a3r1
	4	28	28	0.326801	0.128361	P62900;A0A0A6YXL3;A0A0A6YX26	60S ribosomal protein L31	Rpl31
	8	29	25.5	0.280173	0.129532	P61027	Ras-related protein Rab-10	Rab10
	6	43.1	43.1	0.193975	0.1305	Q99PT1	Rho GDP-dissociation inhibitor 1	Arhgdia
	7	15.2	15.2	0.184882	0.131252	Q11136	Xaa-Pro dipeptidase	Pepd
	5	15.7	15.7	0.311571	0.131984	Q99L04	Dehydrogenase/reductase SDR family member 1	Dhrs1
	12	19.8	19.8	0.214021	0.133445	P21981	Protein-glutamine gamma-glutamyltransferase 2	Tgm2
	10	11.7	11.7	0.0901349	0.13641	A0A0R4IZW5;P09803	Cadherin-1;E-Cad/CTF1;E-Cad/CTF2;E-Cad/CTF3	Cdh1
	7	14.3	14.3	0.32198	0.137766	Q5XJY5	Coatomer subunit delta	Arcn1
	2	2.4	2.4	0.137856	0.138765	O88322	Nidogen-2	Nid2
	14	33.1	33.1	0.124802	0.13958	Q9WVE8	Protein kinase C and casein kinase substrate in neurons protein 2	Pacsin2
	44	32.6	31.1	0.0993911	0.140174	Q9JKF1	Ras GTPase-activating-like protein IQGAP1	Iqgap1
	3	5.3	5.3	0.230798	0.141261	G3UYR8;Q9DBF1;E9Q1G1;E9Q1H3;G3UY72	Alpha-aminoadipic semialdehyde dehydrogenase	Aldh7a1
	10	36	20.5	0.271819	0.141858	P60335	Poly(rC)-binding protein 1	Pcbp1
	10	16.7	16.7	0.0919456	0.143079	Q99K48	Non-POU domain-containing octamer-binding protein	Nono
	15	11.3	11.3	0.400247	0.143899	A0A0A0MQA5;P68368	Tubulin alpha-4A chain	Tuba4a
	6	19.7	19.7	0.240203	0.144509	Q9CZ44;A2AT02	NSFL1 cofactor p47	Nsfl1c
	5	13	5.8	0.113557	0.14473	P55258	Ras-related protein Rab-8A	Rab8a
	13	18.7	18.7	0.141973	0.145522	A2AQR0;Q64521	Glycerol-3-phosphate dehydrogenase;Glycerol-3-phosphate dehydrogenase, mitochondrial	Gpd2
	2	14.7	14.7	0.084165	0.145948	B0QZN5;P63024;P63044;A0A0N4SUV3;D3YTU0;Q62442	Vesicle-associated membrane protein 3;Vesicle-associated membrane protein 2;Vesicle-associated membrane protein 1	Vamp2;Vamp3;Vamp1
	9	30.8	30.8	0.0900192	0.146693	Q91V76	Ester hydrolase C11orf54 homolog
	3	29.5	29.5	0.260774	0.146831	P10639	Thioredoxin	Txn
	26	36.8	36.8	0.221301	0.147683	Q01853	Transitional endoplasmic reticulum ATPase	Vcp
	13	37.3	37.3	0.206361	0.147914	Q564E2;A0A1B0GSX0;P06151;A0A1B0GSR9;D3YZQ9;A0A1B0GT41;A0A1B0GQX5;A0A1B0GSL7	L-lactate dehydrogenase;L-lactate dehydrogenase A chain	Ldha
	2	9.1	9.1	0.22414	0.148584	G3X9V0;P97372;E0CZ90	Proteasome activator complex subunit 2	Psme2
	4	6.8	6.8	0.153071	0.151331	S4R1I3;Q3UE92;Q6P1B1	Xaa-Pro aminopeptidase 1	Xpnpep1
	7	35.3	35.3	0.338109	0.151656	Q9Z1Q5	Chloride intracellular channel protein 1	Clic1
	13	42.3	42.3	0.131833	0.152097	P97429;A0A0N4SW89;D3Z0S1;A0A0N4SV57;F7ANV6	Annexin A4;Annexin	Anxa4
	4	22.6	22.6	0.26521	0.152429	P59999;Q3TX55;E9PWA7	Actin-related protein 2/3 complex subunit 4	Arpc4
	6	11	11	0.308514	0.154232	Q9WVK4	EH domain-containing protein 1	Ehd1
	7	9.1	9.1	0.20889	0.154568	Q62095;P16381;Q62167	ATP-dependent RNA helicase DDX3Y;Putative ATP-dependent RNA helicase Pl10;ATP-dependent RNA helicase DDX3X	Ddx3y;D1Pas1;Ddx3x
	5	5.3	5.3	0.235563	0.155686	Q5SYD0	Unconventional myosin-Id	Myo1d
	10	39.9	39.9	0.240015	0.156194	P47199;A0A0A6YXR4;A0A0A6YVS7;V9GXY8	Quinone oxidoreductase	Cryz
	7	5.2	5.2	0.266286	0.156765	F8WHL2;Q8CIE6	Coatomer subunit alpha;Coatomer subunit alpha;Xenin;Proxenin	Copa
	3	7.2	7.2	0.273295	0.157367	Q8BFW7	Lipoma-preferred partner homolog	Lpp
	9	20.2	20.2	0.189953	0.158695	P80315;G5E839	T-complex protein 1 subunit delta	Cct4
	2	6	6	0.336723	0.160056	P49722	Proteasome subunit alpha type-2	Psma2
	6	51.5	51.5	0.174246	0.161103	G3UXT7;Q8CFQ9;P56959	RNA-binding protein FUS	Fus
	4	23.8	23.8	0.7143	0.161788	Q9QUI0;A0A0A6YXF6;Q62159;A0A0G2JEP8;H3BL56;Q9CR99	Transforming protein RhoA;Rho-related GTP-binding protein RhoC	Rhoa;Rhoc;4930544G11Rik
	6	26.6	26.6	0.214781	0.16588	Q9Z2U0	Proteasome subunit alpha type-7	Psma7
	2	7.7	7.7	0.307158	0.166008	A2A547;P84099	Ribosomal protein L19;60S ribosomal protein L19	Rpl19
	3	6.7	6.7	0.072597	0.166179	Q9WUR0		Tinag
	2	7	7	0.182581	0.166561	Q9CQE8	UPF0568 protein C14orf166 homolog
	4	6.4	6.4	0	0.166935	Q6P8X1	Sorting nexin-6;Sorting nexin-6, N-terminally processed	Snx6
	3	16.7	6.8	0.184621	0.168941	Q6ZWQ5;Q3TGS7;Q3V2H3;O70493	Sorting nexin-12	Snx12
	5	35.1	35.1	0.381538	0.169052	P63242;A0A0A0MQM0;J3QPS8	Eukaryotic translation initiation factor 5A-1;Eukaryotic translation initiation factor 5A	Eif5a
	10	19.7	19.7	0.220579	0.170411	Q9D8N0	Elongation factor 1-gamma	Eef1g
	3	12.2	12.2	0.697011	0.171842	P53810;J3QQ30;J3QPW1	Phosphatidylinositol transfer protein alpha isoform	Pitpna
	6	13.2	13.2	0.224055	0.172209	Q07076	Annexin A7	Anxa7
	3	8.1	8.1	0.249461	0.172427	P28653	Biglycan	Bgn
	5	9.4	9.4	0.664399	0.172494	Q61035	Histidine--tRNA ligase, cytoplasmic	Hars
	3	13.4	13.4	0.166264	0.172684	Q6PHN9	Ras-related protein Rab-35	Rab35
	15	39.9	39.9	0.331631	0.174668	P17182;Q6PHC1	Alpha-enolase	Eno1
	7	9	7.8	0.281498	0.174988	Q3T9X3;Q3TCR7;G3X9G4;F8WIV5;P39054;G3UZZ3	Dynamin-2	Dnm2
	3	15.2	15.2	0.36101	0.175731	Q6P069	Sorcin	Sri
	14	31.9	31.9	0.155092	0.175833	O88844;A0A087WPT4;A0A087WRS9	Isocitrate dehydrogenase [NADP] cytoplasmic	Idh1
	4	24.4	24.4	0.298615	0.176024	A0A0G2JGJ1;Q8BVI4;D3Z1A1;D3YWR7;D3Z099;A0A0G2JGY0	Dihydropteridine reductase	Qdpr
	9	16.4	16.4	0.151509	0.176277	P80317	T-complex protein 1 subunit zeta	Cct6a
	5	11	11	0.215424	0.176793	Q9Z1N5;Q8VDW0;G3UXI6	Spliceosome RNA helicase Ddx39b;ATP-dependent RNA helicase DDX39A	Ddx39b;Ddx39a
	3	6.4	6.4	0.219084	0.178975	P61922;Q3TUE8;F7C9G3	4-aminobutyrate aminotransferase, mitochondrial	Abat
	7	24.9	24.9	0.369382	0.180835	Q9R1P0;E9PW69	Proteasome subunit alpha type-4;Proteasome subunit alpha type	Psma4
	9	11.5	11.5	0.195138	0.182061	E9Q3X0;Q9EQK5	Major vault protein	Mvp
	15	22.7	22.7	0.152401	0.183013	O35488;A2ANX6	Very long-chain acyl-CoA synthetase	Slc27a2
	2	8.4	8.4	0.170696	0.186463	A0A1B0GS70;Q9R1P4	Proteasome subunit alpha type-1	Psma1
	4	12.5	8.9	0.383154	0.18703	Q60972;A2AFI9	Histone-binding protein RBBP4	Rbbp4;Rbbp7
	4	10.7	10.7	0.743282	0.187291	P63005;Q5SW16	Platelet-activating factor acetylhydrolase IB subunit alpha	Pafah1b1
	3	15.7	9.6	0.280568	0.187449	O09117	Synaptophysin-like protein 1	Sypl1
	3	2.6	2.6	0.230508	0.189535	Q9JJ28	Protein flightless-1 homolog	Flii
	7	39.8	39.8	0.305559	0.190942	P11352;A0A0A6YY34;A0A0A6YVV2	Glutathione peroxidase 1;Glutathione peroxidase	Gpx1
	6	16.2	16.2	0.456909	0.191441	P63085	Mitogen-activated protein kinase 1	Mapk1
	4	13	13	0.229695	0.192074	Q9DAW9;A0A0G2JDV8	Calponin-3	Cnn3
	30	36.9	35.8	0.507565	0.196084	P58252	Elongation factor 2	Eef2
	20	28.5	19.1	0.575026	0.196984	P26040	Ezrin	Ezr
	8	40.1	40.1	0.234556	0.19748	F6WYM0;D3YYB1;D3Z3C0;E9Q3V6;P42208;F6UKN5;D3Z1S1	Septin-2	2019-09-02
	5	26.7	26.7	0.295555	0.200672	O09061	Proteasome subunit beta type-1	Psmb1
	4	9.8	9.8	0.189532	0.201311	O70251;A0A087WS46	Elongation factor 1-beta	Eef1b;Eef1b2
	8	4.9	4.9	0.248086	0.201553	Q3U741;Q501J6	Probable ATP-dependent RNA helicase DDX17	Ddx17
	6	10.8	5.7	0.368249	0.202561	Q8CB58;Q8BGJ5;Q922I7;P17225	Polypyrimidine tract-binding protein 1	Ptbp1
	11	23	23	0.0893377	0.2036	B1ASZ3;Q64516	Glycerol kinase	Gyk;Gk
	4	19.7	19.7	0.336615	0.204183	Q9DCM0	Persulfide dioxygenase ETHE1, mitochondrial	Ethe1
	3	13	13	0.344339	0.205278	P27048;P63163;A0A0G2JGN4	Small nuclear ribonucleoprotein-associated protein B;Small nuclear ribonucleoprotein-associated protein N	Snrpb;Snrpn
	7	20.4	20.4	0.208049	0.205712	Q99KP3	Lambda-crystallin homolog	Cryl1
	3	9.7	9.7	0.177837	0.20575	Q8CHP8	Phosphoglycolate phosphatase	Pgp
	9	56.1	56.1	0.313792	0.207025	Q61171;D3Z4A4	Peroxiredoxin-2	Prdx2
	5	18	18	0.181063	0.208264	Q62433	Protein NDRG1	Ndrg1
	17	37.6	35.8	0.173583	0.208677	P47738;A0A0G2JEU1	Aldehyde dehydrogenase, mitochondrial	Aldh2
	9	25.1	23.1	0.236868	0.208831	B2RXM2;J3QNY1;A2AL12;Q8BG05	Heterogeneous nuclear ribonucleoprotein A3	Gm6793;Gm9242;Hnrnpa3
	5	7.7	7.7	0.772214	0.209018	Q9Z2X1;J3QMT0;J3QM80	Heterogeneous nuclear ribonucleoprotein F;Heterogeneous nuclear ribonucleoprotein F, N-terminally processed	Hnrnpf
	2	18.5	18.5	0.829923	0.209091	Q9DAK9	14 kDa phosphohistidine phosphatase	Phpt1
	11	30.1	30.1	0.465595	0.20914	Q99JY9	Actin-related protein 3	Actr3
	5	6.7	6.7	0.390496	0.211037	Q8VDM4;J3KMQ2	26S proteasome non-ATPase regulatory subunit 2	Psmd2;Gm5422
	11	23.2	23.2	0.259557	0.214877	P97494	Glutamate--cysteine ligase catalytic subunit	Gclc
	10	57.9	0	0.311894	0.215137	Q5SW88;Q5SW87;Q5SW86		Rab1
	9	25.5	25.5	0.255651	0.21589	Q5EBP8;P49312	Heterogeneous nuclear ribonucleoprotein A1;Heterogeneous nuclear ribonucleoprotein A1, N-terminally processed	Hnrnpa1
	2	3.4	3.4	0.349678	0.216424	Q80W54	CAAX prenyl protease 1 homolog	Zmpste24
	5	3.9	3.9	0.537571	0.217346	A0A087WRU0;A0A087WQ94;A0A087WQM0;A0A087WQS0;A0A1D5RM59;E9Q0S6;Q9DBT6		Tns1
	47	22	22	0.067584	0.218067	P19096;A0A0U1RNJ1	Fatty acid synthase;[Acyl-carrier-protein] S-acetyltransferase;[Acyl-carrier-protein] S-malonyltransferase;3-oxoacyl-[acyl-carrier-protein] synthase;3-oxoacyl-[acyl-carrier-protein] reductase;3-hydroxyacyl-[acyl-carrier-protein] dehydratase;Enoyl-[acyl-carrier-protein] reductase;Oleoyl-[acyl-carrier-protein] hydrolase	Fasn
	34	8.3	8.3	0.257009	0.219216	Q9JHU4	Cytoplasmic dynein 1 heavy chain 1	Dync1h1
	4	10.2	10.2	0.446875	0.219239	P50580;D3YVH7	Proliferation-associated protein 2G4	Pa2g4
	6	10.2	10.2	0.244553	0.21924	Q9DC51	Guanine nucleotide-binding protein G(k) subunit alpha	Gnai3
	8	45.2	45.2	0.206345	0.22052	P99029;G3UZJ4;H3BJQ7	Peroxiredoxin-5, mitochondrial	Prdx5
	24	38.4	38.4	0.205034	0.221009	Q9DBM2	Peroxisomal bifunctional enzyme;Enoyl-CoA hydratase/3,2-trans-enoyl-CoA isomerase;3-hydroxyacyl-CoA dehydrogenase	Ehhadh
	4	24.2	24.2	0.342976	0.223023	A2BE93;Q9EQU5;A2BE92	Protein SET	Set
	38	47.9	33.3	0.343119	0.223308	P57780	Alpha-actinin-4	Actn4
	2	14	14	0	0.224517	P97314	Cysteine and glycine-rich protein 2	Csrp2
	3	17.2	6.1	0.13271	0.225071	Q5I0W6;G3X9G9;H3BJI7;Q76I24;Q76I26		Mettl7a2;Mettl7a3;Methig1;UbiE2
	5	8.8	7.1	0.59601	0.22676	Q8BT60	Copine-3	Cpne3
	98	42.6	42.6	0.211708	0.22703	P16546;A3KGU7;A3KGU9;A3KGU5;E9Q447	Spectrin alpha chain, non-erythrocytic 1	Sptan1
	4	7.4	7.4	0.322261	0.228105	P10852;A0A0U1RP98	4F2 cell-surface antigen heavy chain	Slc3a2
	3	6.4	6.4	0.306172	0.228927	P54822;E9Q3T7;E9Q242	Adenylosuccinate lyase	Adsl
	19	20.7	20.7	0.414468	0.229755	P28271	Cytoplasmic aconitate hydratase	Aco1
	5	14.9	14.9	0.118748	0.231796	Q9D964	Glycine amidinotransferase, mitochondrial	Gatm
	5	4.4	4.4	0.706863	0.232495	A0A087WP83;Q8VDJ3	Vigilin	Hdlbp
	2	7.4	7.4	0	0.232944	Q61081	Hsp90 co-chaperone Cdc37;Hsp90 co-chaperone Cdc37, N-terminally processed	Cdc37
	20	21	19.6	0.300109	0.23427	P26041	Moesin	Msn
	2	5.5	5.5	0.564306	0.238036	Q71RI9;D6RJ70;A0A0G2JGE1	Kynurenine--oxoglutarate transaminase 3	Ccbl2
	7	47.1	0	0.453741	0.238266	Q3THE2	Myosin regulatory light chain 12B	Myl12b
	10	44.5	37.7	0.439304	0.240089	Q80T06;A0A0R4J1L2;Q91VK2;A0A0R4J1E2;P57776;F6ZFU0;E9QN08;D3YY68;D3YUQ9	Elongation factor 1-delta	Eef1d
	4	38.6	38.6	0.490502	0.241027	A0A0R4J0R1;O70404;A0A0U1RPE8	Vesicle-associated membrane protein 8	Vamp8
	3	12.8	12.8	0.634646	0.242717	D3Z315;O89079	Coatomer subunit epsilon	Cope
	16	22.8	20.4	0.27314	0.24879	Q8CI94	Glycogen phosphorylase, brain form	Pygb
	3	11.4	11.4	0.357074	0.250578	Q61335	B-cell receptor-associated protein 31	Bcap31
	4	13.9	13.9	0.088464	0.250846	A2AEX8;A2AEX6;P97447;A2AEX7;A2AEY1;A2AEY2	Four and a half LIM domains protein 1	Fhl1
	2	6.6	6.6	0	0.252306	Q9Z1Z2	Serine-threonine kinase receptor-associated protein	Strap
	12	31.2	29.4	0.487806	0.254656	Q61598	Rab GDP dissociation inhibitor beta	Gdi2
	2	16	16	0.44959	0.256838	P83882	60S ribosomal protein L36a	Rpl36a
	6	19.7	19.7	0.386583	0.257044	Q91X52;A2AC16	L-xylulose reductase	Dcxr
	22	34.8	23.7	0.24217	0.259179	Q61696;P17879	Heat shock 70 kDa protein 1A;Heat shock 70 kDa protein 1B	Hspa1a;Hspa1b
	2	4.1	4.1	0.418736	0.259904	Q9DBL7	Bifunctional coenzyme A synthase;Phosphopantetheine adenylyltransferase;Dephospho-CoA kinase	Coasy
	4	20.3	20.3	0.192112	0.260789	Q9CR57	60S ribosomal protein L14	Rpl14
	4	2.9	2.9	1.25159	0.263004	A2AVJ7;Q99PL5	Ribosome-binding protein 1	Rrbp1
	6	7.6	7.6	1.05872	0.263103	P70168	Importin subunit beta-1	Kpnb1
	7	13.8	13.8	0.35725	0.264269	Q9R069	Basal cell adhesion molecule	Bcam
	2	4.4	4.4	0.261575	0.266747	Q3TVK3;Q9Z2W0;Q8BPW9	Aspartyl aminopeptidase	Dnpep
	2	25.2	25.2	0.217034	0.266788	Q4VWZ5;P31786;D3Z563;M0QWU8	Acyl-CoA-binding protein	Dbi
	5	39.7	39.7	0.483164	0.270479	P62983;A0A0A6YW67;E9Q9J0;E9Q4P0;E9Q5F6;E9QNP0;Q5SX22;P62984;P0CG49;P0CG50	Ubiquitin-40S ribosomal protein S27a;Ubiquitin;40S ribosomal protein S27a;Ubiquitin-60S ribosomal protein L40;Ubiquitin;60S ribosomal protein L40;Polyubiquitin-B;Ubiquitin;Polyubiquitin-C;Ubiquitin;Ubiquitin-related 1;Ubiquitin-related 2	Rps27a;Gm8797;Uba52;Kxd1;Ubc;Ubb
+	2	7.7	7.7	1.33328	0.270914	Q99KF1	Transmembrane emp24 domain-containing protein 9	Tmed9
	24	36.3	35.2	0.157719	0.270941	F8WIT2;P14824	Annexin;Annexin A6	Anxa6
	3	17.8	17.8	0.415683	0.274396	O35215	D-dopachrome decarboxylase	Ddt
	10	10.6	10.6	0.648034	0.276775	Q9WU78	Programmed cell death 6-interacting protein	Pdcd6ip
	4	22.5	22.5	0.45275	0.277507	V9GWU5;Q3TAI4;A2AUD5;Q9CYZ2;F6VQ81;Q3TUJ9;Q8BKP1	Tumor protein D54	Tpd52l2
	4	22.5	22.5	0.579407	0.279077	A0A0R4J1C2;A0A0R4IZW8;O88456	Calpain small subunit 1	Capns1
	13	7.3	7.3	0.229961	0.281772	E9QN70;P02469	Laminin subunit beta-1	Lamb1
	5	12.4	12.4	0.219094	0.282809	H3BJ97;Q99JR5	Tubulointerstitial nephritis antigen-like	Tinagl1
	10	6.9	6.9	0.167727	0.283024	E9QPX1;P39061	Collagen alpha-1(XVIII) chain;Endostatin	Col18a1
	21	29.5	28.5	0.368611	0.28329	Q9D0E1;B8JK33;B8JK32	Heterogeneous nuclear ribonucleoprotein M	Hnrnpm
	10	48.8	36.6	0.518485	0.283758	Q9DBJ1	Phosphoglycerate mutase 1	Pgam1
	4	22.5	22.5	0.17553	0.284802	Q9CQI6	Coactosin-like protein	Cotl1
	29	23.3	19.3	0.413271	0.2875	Q7TPR4;A1BN54	Alpha-actinin-1	Actn1
	5	12.6	12.6	0.24185	0.290744	P35505	Fumarylacetoacetase	Fah
	4	15.2	15.2	0.483365	0.291127	Q3UF75;Q9EPC1	Alpha-parvin	Parva
	7	14.5	14.5	0.745471	0.291672	Q3TWV4;P84091	AP-2 complex subunit mu	Ap2m1
+	19	49.8	49.8	1.57484	0.292758	P10126;D3YZ68;D3Z3I8	Elongation factor 1-alpha 1	Eef1a1
	5	46.1	46.1	0.141076	0.292839	P14069	Protein S100-A6	S100a6
	7	9.5	9.5	0.566663	0.295919	Q3U0V1	Far upstream element-binding protein 2	Khsrp
+	4	18.5	18.5	1.95235	0.297569	Q5RKN9;P47753;A0A0G2JE27	F-actin-capping protein subunit alpha-1	Capza1
	7	47.8	47.8	0.198926	0.297791	A0A0A6YWH2;Q9EQX4	Allograft inflammatory factor 1-like	Aif1l
	4	25	25	0.711578	0.300475	Q61599	Rho GDP-dissociation inhibitor 2	Arhgdib
	6	6.3	6.3	0.140549	0.30219	P16406	Glutamyl aminopeptidase	Enpep
	3	8.4	8.4	0.968881	0.304892	Q62465	Synaptic vesicle membrane protein VAT-1 homolog	Vat1
	3	3.5	3.5	0.474941	0.305446	P46978	Dolichyl-diphosphooligosaccharide--protein glycosyltransferase subunit STT3A	Stt3a
	12	8.4	8.4	0.106842	0.305539	P28665;P28666	Murinoglobulin-1;Murinoglobulin-2	Mug1;Mug2
	2	4.1	4.1	0.165828	0.307035	A2ALS5;A2ALS4	Rap1 GTPase-activating protein 1	Rap1gap
	9	15.5	10.5	0.340588	0.309361	P12382	ATP-dependent 6-phosphofructokinase, liver type	Pfkl
	32	32.9	32.9	0.440225	0.312043	Q64727	Vinculin	Vcl
	3	17.3	17.3	0.331939	0.312433	P35279;D3YV69;P61294	Ras-related protein Rab-6A;Ras-related protein Rab-6B	Rab6a;Rab6b
	2	26	26	0.533573	0.312554	Q9CQS8;E9PW43	Protein transport protein Sec61 subunit beta	Sec61b;Gm10320
	5	24.8	24.8	0.251356	0.313146	Q923D2;E9PZC4;E9PZC3	Flavin reductase (NADPH)	Blvrb
	6	23.5	14.9	0.367935	0.313258	P30115;A0A087WQI6	Glutathione S-transferase A3;Glutathione S-transferase	Gsta3
	12	25.5	17.8	0.221059	0.313366	O08553	Dihydropyrimidinase-related protein 2	Dpysl2
	3	27.6	27.6	0.169217	0.313657	Q9CPP6	NADH dehydrogenase [ubiquinone] 1 alpha subcomplex subunit 5	Ndufa5
	12	15.9	15.9	0.139259	0.314506	Q3UW53;E9PYV4	Protein Niban	Fam129a
	3	16.5	16.5	0	0.315223	O08583;G3X9I4;Q9JJW6	THO complex subunit 4;Aly/REF export factor 2	Alyref;Alyref2
	2	5.9	5.9	0.151993	0.31623	Q02013	Aquaporin-1	Aqp1
	5	3.6	3.6	0.287406	0.316686	A6PWS5		Gsn
	7	7.9	7.9	0.758721	0.316933	Q5NC80;P15532	Nucleoside diphosphate kinase;Nucleoside diphosphate kinase A	Nme1
	26	12.1	12.1	0.589549	0.31794	P26039	Talin-1	Tln1
	8	56	56	0.36996	0.321871	P97315	Cysteine and glycine-rich protein 1	Csrp1
	7	34	34	0.25391	0.322332	Q9QYB1	Chloride intracellular channel protein 4	Clic4
	7	33.3	33.3	0.151658	0.324446	Q91XE4	N-acyl-aromatic-L-amino acid amidohydrolase (carboxylate-forming)	Acy3
	2	20.2	20.2	0.402244	0.32472	P63168;Q80ZS7;Q9D0M5	Dynein light chain 1, cytoplasmic;Dynein light chain 2, cytoplasmic	Dynll1;BC048507;Dynll2
	4	16.9	16.9	0.513533	0.325539	Q9D1D4	Transmembrane emp24 domain-containing protein 10	Tmed10
	15	55.2	55.2	0.591992	0.326108	P17751;H7BXC3	Triosephosphate isomerase	Tpi1
	7	23.9	18.2	0.502475	0.326568	Q8C2Q7;O35737;P70333	Heterogeneous nuclear ribonucleoprotein H;Heterogeneous nuclear ribonucleoprotein H, N-terminally processed;Heterogeneous nuclear ribonucleoprotein H2	Hnrnph1;Hnrnph2
	3	6	6	1.19683	0.326826	O55222	Integrin-linked protein kinase	Ilk
+	4	8.7	8.7	1.47527	0.328928	P14685;F7B7L8	26S proteasome non-ATPase regulatory subunit 3	Psmd3
	2	19	19	0.525754	0.329147	F6WMD1;P55302	Alpha-2-macroglobulin receptor-associated protein	Lrpap1
	10	17.9	12.6	0.408848	0.330316	Q8VCT4	Carboxylesterase 1D	Ces1d
	2	6.3	6.3	0.901862	0.334946	P49935;D3Z437;A0A087WR20	Pro-cathepsin H;Cathepsin H mini chain;Cathepsin H;Cathepsin H heavy chain;Cathepsin H light chain	Ctsh
	6	55.1	55.1	0.343719	0.334946	P62317;D3Z5N9	Small nuclear ribonucleoprotein Sm D2	Snrpd2;Gm5449
	5	25.6	16.2	0.874272	0.3358	Q8C266;P35278	Ras-related protein Rab-5C	Rab5c
	15	49.6	20.2	0.768572	0.335977	D3Z2H9;E9Q5J9		Tpm3-rs7;Tpm3
	4	14.7	14.7	0.55895	0.340529	Q99KJ8	Dynactin subunit 2	Dctn2
	3	15.4	15.4	0.657437	0.341696	P09528	Ferritin heavy chain;Ferritin heavy chain, N-terminally processed	Fth1
	4	10.2	10.2	0.622234	0.344965	Q8BG32;G3UYI4;G3UYL3;G3UYL8;G3UX15	26S proteasome non-ATPase regulatory subunit 11	Psmd11
	3	17.6	17.6	0.441944	0.345359	P30681	High mobility group protein B2	Hmgb2
	3	11.1	11.1	0.328234	0.346212	Q6ZWX6	Eukaryotic translation initiation factor 2 subunit 1	Eif2s1
	3	7.8	7.8	0.306401	0.346312	Q06890	Clusterin;Clusterin beta chain;Clusterin alpha chain	Clu
	17	6.1	6.1	0.734165	0.352234	P99024	Tubulin beta-5 chain	Tubb5
	13	27.3	27.3	0.592063	0.353048	P80318;E9Q133;Q3U0I3;F6Q609	T-complex protein 1 subunit gamma	Cct3
	6	5.5	5.5	0.166707	0.354004	Q01149	Collagen alpha-2(I) chain	Col1a2
	6	3.4	3.4	0.604347	0.354108	B7ZNJ1;A0A087WS56;B9EHT6;A0A087WSN6;Q3UHL6;A0A087WR50;P11276	Fibronectin;Anastellin	Fn1
	2	7.8	7.8	0.767574	0.355012	Q9R1P1;D3YUM8	Proteasome subunit beta type-3;Proteasome subunit beta type	Psmb3;Gm4950
	7	40.3	40.3	0.345937	0.355358	Q9WVL0	Maleylacetoacetate isomerase	Gstz1
	7	37.3	37.3	0.550429	0.357494	Q9Z2U1;D3YX79	Proteasome subunit alpha type-5;Proteasome subunit alpha type	Psma5;Gm8394
	11	29.6	29.6	0.252246	0.357804	Q9WVM8;Q3UNS8	Kynurenine/alpha-aminoadipate aminotransferase, mitochondrial	Aadat
	3	10.8	10.8	0.471691	0.35869	Q3TXN1;Q8VDQ1	Prostaglandin reductase 2	Ptgr2
	4	28.7	28.7	1.0925	0.361016	S4R1E5;F7A8H6;O70325;Q91XR9	Glutathione peroxidase;Phospholipid hydroperoxide glutathione peroxidase, mitochondrial;Phospholipid hydroperoxide glutathione peroxidase, nuclear	Gpx4
	7	11	11	0.514991	0.361522	A0A0R4J107;Q8R146	Acylamino-acid-releasing enzyme	Apeh
	3	17.8	17.8	0.219981	0.362708	A0A0A6YWV6;Q3UNZ8	Quinone oxidoreductase-like protein 2	BC026585
	3	13.3	13.3	0.195846	0.362888	E9PV63;P48774;E9PVM7	Glutathione S-transferase Mu 5	Gstm5
+	6	4.2	3.7	1.31185	0.366029	Q8CGC7	Bifunctional glutamate/proline--tRNA ligase;Glutamate--tRNA ligase;Proline--tRNA ligase	Eprs
	41	30.6	30.6	0.827264	0.368031	E9Q616		Ahnak
	19	56.4	9.9	1.07247	0.368783	P68372;Q9D6F9	Tubulin beta-4B chain;Tubulin beta-4A chain	Tubb4b;Tubb4a
	5	10.2	10.2	0.144082	0.369393	Q8VCA0		Slc22a19
	6	30.8	30.8	0.570571	0.370417	H3BJP2;H3BK43;H3BLJ9;H3BJL6;H3BKH6;Q9R0P3;H3BJC6	S-formylglutathione hydrolase	Esd
	3	8.8	8.8	0.395594	0.375238	Q9D939	Sulfotransferase 1C2	Sult1c2
	6	25.2	23.2	0.162636	0.380212	P29699	Alpha-2-HS-glycoprotein	Ahsg
	8	9.7	9.7	0.706447	0.380675	Q61768	Kinesin-1 heavy chain	Kif5b
	2	15.1	15.1	0.432148	0.382102	A0A140T8K5;Q9CQM8;O09167	60S ribosomal protein L21	Rpl21
	3	2.6	2.6	0	0.382372	Q9WTQ5	A-kinase anchor protein 12	Akap12
+	4	8	8	1.6485	0.38257	Q9QYJ0	DnaJ homolog subfamily A member 2	Dnaja2
	8	25.3	25.3	0.470812	0.382757	Q8CG76	Aflatoxin B1 aldehyde reductase member 2	Akr7a2
	6	43.7	43.7	0.311741	0.383175	Q60605	Myosin light polypeptide 6	Myl6
	3	11.8	11.8	0.259715	0.384936	Q99JR1	Sideroflexin-1	Sfxn1
	3	12.1	12.1	0.509103	0.386609	K3W4L7;Q9DCG6;Q9CXN7	Phenazine biosynthesis-like domain-containing protein 1;Phenazine biosynthesis-like domain-containing protein 2	Pbld1;Pbld2
	9	20.2	15.7	0.14934	0.392103	P32261;A0A0A6YWH7	Antithrombin-III	Serpinc1
	13	55.6	55.6	0.398967	0.394505	P48758	Carbonyl reductase [NADPH] 1	Cbr1
	27	40.8	39.5	0.470512	0.396615	P48678	Prelamin-A/C;Lamin-A/C	Lmna
	48	22.6	20.8	0.398672	0.396748	Q5SV64;Q3UH59;Q61879	Myosin-10	Myh10
	7	19.1	19.1	0.645504	0.396994	Q8VCN5	Cystathionine gamma-lyase	Cth
	13	31.9	31.9	0.357735	0.39719	P50247	Adenosylhomocysteinase	Ahcy
	6	14.8	14.8	0.386337	0.400685	Q02819;A0A1B0GR41;A0A1C7CYU3	Nucleobindin-1	Nucb1
	29	40	33.5	0.0428084	0.401505	Q99M73	Keratin, type II cuticular Hb4	Krt84
	6	25.9	25.9	0.324261	0.402399	F6Y6L6;F8WIR1;P18242;A0A1B0GT66	Cathepsin D	Ctsd
	2	6.6	6.6	0	0.402639	P49429;D3Z1U3	4-hydroxyphenylpyruvate dioxygenase	Hpd
	13	36.1	29.1	0.337411	0.403908	A2AE89;P10649;F6WHQ7	Glutathione S-transferase Mu 1	Gstm1
	4	17.1	17.1	0.206421	0.411027	P01867;A0A075B5P3;A0A0A6YVP0	Ig gamma-2B chain C region	Igh-3;Ighg2b
	15	41.9	2.9	1.08503	0.411048	P68369;P68373;P05214	Tubulin alpha-1A chain;Tubulin alpha-1C chain;Tubulin alpha-3 chain	Tuba1a;Tuba1c;Tuba3a
	8	31.2	31.2	0.274428	0.415193	P08226;A0A1B0GX15;G3UWN5	Apolipoprotein E	Apoe
	4	14	14	0	0.416421	Q9JL35	High mobility group nucleosome-binding domain-containing protein 5	Hmgn5
	3	8.5	8.5	0.52263	0.416812	P68181;H6TMF5;P05132	cAMP-dependent protein kinase catalytic subunit beta;cAMP-dependent protein kinase catalytic subunit alpha	Prkacb;Prkaca
+	3	13.3	13.3	1.58735	0.416874	P34022;H7BX22	Ran-specific GTPase-activating protein	Ranbp1
	2	3.7	3.7	0.694845	0.417121	Q5SUT0;Q5SUS9;Q61545	RNA-binding protein EWS	Ewsr1
	2	6.5	6.5	0.52542	0.419943	A0A0R4J005;E9QP62;Q9D7B2;Q99JW4	LIM and senescent cell antigen-like-containing domain protein 1	Lims1
	13	19.4	19.4	0.856234	0.4222	O35350	Calpain-1 catalytic subunit	Capn1
	15	52.6	52.6	0.661688	0.425871	Q9JII6;B1AXW3	Alcohol dehydrogenase [NADP(+)]	Akr1a1
	2	12.1	12.1	0.905138	0.437781	H3BJA3;O09172;F6VNW5	Glutamate--cysteine ligase regulatory subunit	Gclm
	4	12.5	12.5	0.671776	0.438051	A2AGN7;B7ZCF1;O88685;F6Q2E3;A0A087WPH7	26S protease regulatory subunit 6A	Psmc3
	6	10.9	10.9	0.317832	0.438822	P50285;Q3UNX7	Dimethylaniline monooxygenase [N-oxide-forming] 1	Fmo1
	3	10.7	10.7	0.363473	0.441218	Q9DD20	Methyltransferase-like protein 7B	Mettl7b
	3	9.5	9.5	0.639101	0.444452	P70372	ELAV-like protein 1	Elavl1
	15	68.3	30.7	0.744162	0.444814	P15626;D3YX76	Glutathione S-transferase Mu 2	Gstm2
	8	30.3	30.3	0.256603	0.449309	P51661	Corticosteroid 11-beta-dehydrogenase isozyme 2	Hsd11b2
	3	19.5	19.5	1.23044	0.451734	Q60817;P70670	Nascent polypeptide-associated complex subunit alpha;Nascent polypeptide-associated complex subunit alpha, muscle-specific form	Naca
	16	35.4	35.4	0.402818	0.462938	P97384;D3Z7U0	Annexin A11;Annexin	Anxa11
	3	8.3	8.3	0.880868	0.464794	G3X8U3		2210016F16Rik
+	4	37	37	1.63967	0.470719	F8WJ41;P62245;D3YVB4;D3Z712	40S ribosomal protein S15a	Rps15a
	7	11.6	11.6	1.19908	0.477791	P29341;Q9D4E6	Polyadenylate-binding protein 1;Polyadenylate-binding protein	Pabpc1;Pabpc6
	5	17.9	17.9	0.657513	0.479014	P10518	Delta-aminolevulinic acid dehydratase	Alad
	2	6.1	6.1	0.960935	0.479913	G3X8T3;P16675;A2A5J9;A2A5J8	Carboxypeptidase;Lysosomal protective protein;Lysosomal protective protein 32 kDa chain;Lysosomal protective protein 20 kDa chain	Ctsa
	7	15.8	12.2	0.731757	0.482995	A0A0J9YTY0;A0A0J9YUL3;Q8C1B7;Q9R1T4	Septin-11;Septin-6	Sept11;Sept6
+	12	24.2	20.7	1.61244	0.489647	Q9EQP2	EH domain-containing protein 4	Ehd4
	2	11.8	11.8	0	0.491378	D3Z645;Q9QZ88;D3YYD5	Vacuolar protein sorting-associated protein 29	Vps29
+	4	23.4	23.4	1.37622	0.498265	A0A0J9YUD8;A0A0J9YUZ4;P63158;D3YVC6;D3YZ18	High mobility group protein B1	Hmgb1
	5	12.3	12.3	0.677941	0.512232	A2AH25;Q5FWK3	Rho GTPase-activating protein 1	Arhgap1
	2	20.2	20.2	0.600255	0.513797	A0A0N4SVN7;Q9D2W0;A0A0N4SVY0	FXYD domain-containing ion transport regulator 4	Fxyd4
+	3	1.5	1.5	1.40789	0.514716	Q6P4T2	U5 small nuclear ribonucleoprotein 200 kDa helicase	Snrnp200
	2	6.9	6.9	0.591706	0.537201	P70195	Proteasome subunit beta type-7	Psmb7
	4	13.5	13.5	0.450059	0.540812	A2AUR7;Q9D031;Q01730	Ras suppressor protein 1	Rsu1
	8	10.6	10.6	0.2297	0.541563	A0A0R4J293;Q9JLF6	Protein-glutamine gamma-glutamyltransferase K	Tgm1
	3	15.8	15.8	0.539059	0.54211	Q9CPX4;P29391;A0A1B0GR60	Ferritin;Ferritin light chain 1	Ftl1
	5	17.8	17.8	1.00608	0.543777	P61750;E9Q798;F6UFB9	ADP-ribosylation factor 4	Arf4
+	4	7.4	7.4	2.45779	0.54595	P30416;F6S2D5	Peptidyl-prolyl cis-trans isomerase FKBP4;Peptidyl-prolyl cis-trans isomerase FKBP4, N-terminally processed;Peptidyl-prolyl cis-trans isomerase	Fkbp4
	8	26	26	0.374459	0.550076	P15105;D3YVK1	Glutamine synthetase	Glul
	4	14.6	14.6	0	0.563251	O09173	Homogentisate 1,2-dioxygenase	Hgd
	3	28.3	28.3	0.403291	0.569096	P61804	Dolichyl-diphosphooligosaccharide--protein glycosyltransferase subunit DAD1	Dad1
	3	27.6	27.6	0.567608	0.569374	P50543	Protein S100-A11	S100a11
	4	22.9	22.9	1.27793	0.579219	H7BWZ3;Q9JM76;A0A0G2JFK7;D3Z2F7;D3Z2F8	Actin-related protein 2/3 complex subunit 3	Arpc3
	5	18.8	8.2	0.661243	0.585008	O70435	Proteasome subunit alpha type-3	Psma3
	14	14.3	14.3	0.36551	0.585585	Q3V117;Q91V92	ATP-citrate synthase	Acly
	4	14.1	11.9	1.24992	0.591421	P40336	Vacuolar protein sorting-associated protein 26A	Vps26a
	2	10.7	10.7	0.708478	0.59397	P35293	Ras-related protein Rab-18	Rab18
	2	17	8	0	0.594048	D6RFQ4;Q6PHA1;Q8K5C8;Q8CGV4;O54909;E9Q9P8;G5E8H9;O88451;Q9R092	Retinol dehydrogenase 7;17-beta-hydroxysteroid dehydrogenase type 6	Rdh16;Rdh9;Rdh1;Gm28046;Rdh19;Rdh7;Hsd17b6
	3	2.3	0.9	0.379847	0.596151	P02463;A0A1B0GRC0;A0A1B0GSI7	Collagen alpha-1(IV) chain;Arresten	Col4a1
	8	5.9	5.9	0.401309	0.596803	P11087	Collagen alpha-1(I) chain	Col1a1
	2	15.6	15.6	0.248625	0.604924	A0A0G2JEK2;P63254	Cysteine-rich protein 1	Crip1
	10	26.6	26.6	0.704164	0.605478	Q8K0E8	Fibrinogen beta chain;Fibrinopeptide B;Fibrinogen beta chain	Fgb
+	6	18.3	18.3	2.2354	0.624434	P84084	ADP-ribosylation factor 5	Arf5
	2	5.3	5.3	0.643085	0.625968	P63037;B1AXX9;B1AXY0;B1AXY1	DnaJ homolog subfamily A member 1	Dnaja1
	7	47	24.3	1.09605	0.634203	P84078;P61205;Q8BSL7	ADP-ribosylation factor 1;ADP-ribosylation factor 3;ADP-ribosylation factor 2	Arf1;Arf3;Arf2
	6	25.6	25.6	1.21162	0.636383	Q9QUM9;E0CXB1	Proteasome subunit alpha type-6	Psma6
	10	58.6	58.6	0.542111	0.644547	P26645	Myristoylated alanine-rich C-kinase substrate	Marcks
	18	14.2	2.7	0.799127	0.645262	Q9CWF2	Tubulin beta-2B chain	Tubb2b
	17	20.7	20.7	0.606263	0.65169	P68033;P62737;P63268;P68134;D3YZY0	Actin, alpha cardiac muscle 1;Actin, aortic smooth muscle;Actin, gamma-enteric smooth muscle;Actin, alpha skeletal muscle	Actc1;Acta2;Actg2;Acta1
	7	15.9	15.9	0.530063	0.660662	P31428;A0A1D5RML1	Dipeptidase 1	Dpep1
	14	41.3	41.3	0.284776	0.662944	P06728	Apolipoprotein A-IV	Apoa4
	3	3.1	3.1	0.632551	0.664157	A7E1Z5;E9Q8N8;O88343	Anion exchange protein;Electrogenic sodium bicarbonate cotransporter 1	Slc4a4
	7	17.1	17.1	0.261307	0.665241	D3YTY9;A0A0R4J038;O08677	Kininogen-1;Kininogen-1 heavy chain;Bradykinin;Kininogen-1 light chain	Kng1
	9	13.3	12	1.08647	0.671453	Q9QXY6	EH domain-containing protein 3	Ehd3
	3	7.4	7.4	0	0.676439	Q8R2P8;Q99MN1	Lysine--tRNA ligase	Kars
	2	0.9	0.9	0	0.686696	Q5SWU9	Acetyl-CoA carboxylase 1;Biotin carboxylase	Acaca
	7	23.2	23.2	0.636935	0.700165	Q64442	Sorbitol dehydrogenase	Sord
	3	12.5	12.5	0.437168	0.700326	P56402	Aquaporin-2	Aqp2
	5	19	19	0.460359	0.707156	A2AUR3;Q60866	Phosphotriesterase-related protein	Pter
	12	29.3	29.3	0.972504	0.711171	Q3UER8;Q8VCM7	Fibrinogen gamma chain	Fgg
	14	32.5	32.5	0.58836	0.711878	Q8VCQ8;E9QA16;E9Q0M9;S4R1T7;D3Z6I7;E9QA15		Cald1
	3	5.6	5.6	1.00213	0.721284	P70691;D3YZE6;D3Z7G0;D3YZ96;G3UZC9;B2RT14;E9PXN7;D3Z748;K9J7B2;Q62452;Q6ZQM8;Q64435;Q63886	UDP-glucuronosyltransferase 1-2;UDP-glucuronosyltransferase 1-9;UDP-glucuronosyltransferase 1-7C;UDP-glucuronosyltransferase 1-6;UDP-glucuronosyltransferase 1-1	Ugt1a2;Ugt1a6a;Ugt1a10;Ugt1a7c;Ugt1a5;Ugt1a8;Ugt1a6b;Ugt1a9;Ugt1a6;Ugt1a1
+	4	14	14	1.8788	0.725721	Q99LB4;D3YZN3;D3YU77;D3YTL5;P24452	Macrophage-capping protein	Capg
	3	30.8	30.8	0.320979	0.73033	A0A075B5P2;P01837	Ig kappa chain C region	Igkc
+	3	16.4	16.4	1.61811	0.744615	Q61133	Glutathione S-transferase theta-2	Gstt2
	5	17.9	17.9	0.28459	0.745491	A0A0A0MQ97;G3X9C2	F-box only protein 50	Nccrp1
	2	5.2	5.2	0.147144	0.751745	Q62267	Cornifin-B	Sprr1b
	8	17.8	17.8	0.43438	0.751748	Q8VC30	Bifunctional ATP-dependent dihydroxyacetone kinase/FAD-AMP lyase (cyclizing);ATP-dependent dihydroxyacetone kinase;FAD-AMP lyase (cyclizing)	Dak
	3	3.9	3.9	0	0.752881	A0A0R4J1N1;E9Q5L2;E9PVD2;A6X935	Inter alpha-trypsin inhibitor, heavy chain 4	Itih4
	3	18.8	18.8	0.329376	0.77027	P12246	Serum amyloid P-component	Apcs
	7	15.5	15.5	0.730485	0.776238	P16331	Phenylalanine-4-hydroxylase	Pah
	5	7.4	7.4	0.771754	0.782663	Q05DV1;P37040;E9PVT9;E9Q997	NADPH--cytochrome P450 reductase	Por
	12	38.3	38.3	0.289142	0.789778	P07759;A0A0R4J0I1	Serine protease inhibitor A3K	Serpina3k
	6	14.9	14.9	0.846979	0.791114	Q80W22;F7AFM3	Threonine synthase-like 2	Thnsl2
	4	10.4	10.4	0	0.806556	Q9D7N9	Adipocyte plasma membrane-associated protein	Apmap
	2	3.2	3.2	0.954912	0.807551	O88428	Bifunctional 3-phosphoadenosine 5-phosphosulfate synthase 2;Sulfate adenylyltransferase;Adenylyl-sulfate kinase	Papss2
	7	38.9	38.9	0.529901	0.814355	P23927	Alpha-crystallin B chain	Cryab
	7	9.4	9.4	1.18435	0.820291	F7B5B5;Q8VHM5		Hnrnpr
	9	15.9	15.9	0.363756	0.821154	P06801;Q3TQP6	NADP-dependent malic enzyme;Malic enzyme	Me1
	4	11.8	11.8	0.843172	0.82464	Q8BLF1;Q8BYQ0	Neutral cholesterol ester hydrolase 1	Nceh1
	2	13.7	13.7	0	0.82601	A2A7K5;Q9EQS3	C-Myc-binding protein	Mycbp
	3	9.3	9.3	0.281156	0.82666	Q61176	Arginase-1	Arg1
	25	6.1	6.1	0.554021	0.839418	E9QPE7;O08638	Myosin-11	Myh11
	9	34.2	34.2	0.466291	0.85231	Q64471;D3Z3X5	Glutathione S-transferase theta-1	Gstt1
	8	22	6.8	0.376499	0.853677	A0A0R4J0X5;A0A0A0MQA3;P07758;Q00896	Alpha-1-antitrypsin 1-1;Alpha-1-antitrypsin 1-3	Serpina1a;Serpina1c
	51	25.1	23.9	0.962789	0.870349	B7FAV1;B7FAU9;Q8BTM8	Filamin-A	Flna
	8	10.8	6.7	0.414645	0.874144	P23953	Carboxylesterase 1C	Ces1c
	12	16.3	16.3	0.857448	0.878482	E9PV24	Fibrinogen alpha chain;Fibrinopeptide A;Fibrinogen alpha chain	Fga
	10	26.9	26.9	1.01369	0.887507	Q9NYQ2	Hydroxyacid oxidase 2	Hao2
	9	21.1	21.1	0.32225	0.893034	Q91X72	Hemopexin	Hpx
	9	28.6	28.6	0.716767	0.907511	P02089	Hemoglobin subunit beta-2	Hbb-b2
	15	32.3	32.3	0.704683	0.907877	P16460;J3QNG0	Argininosuccinate synthase	Ass1;Gm5424
	5	20.1	20.1	0.453565	0.914269	Q8C253;P16110	Galectin;Galectin-3	Lgals3
	17	10.1	10.1	0.481517	0.922703	B1B1A8;Q6PDN3	Myosin light chain kinase, smooth muscle;Myosin light chain kinase, smooth muscle, deglutamylated form	Mylk
	3	8.7	8.7	0.63576	0.924463	Q01339	Beta-2-glycoprotein 1	Apoh
	22	64.6	64.6	1.00271	0.929857	P07356;B0V2N7;B0V2N8;B0V2N5	Annexin A2;Annexin	Anxa2
	38	65.6	62	0.378252	0.939013	P07724	Serum albumin	Alb
	6	21.3	21.3	0.69757	0.948076	Q9QXD6	Fructose-1,6-bisphosphatase 1	Fbp1
	7	47.9	41.5	0.792871	0.960069	Q91VB8;P01942	Hemoglobin subunit alpha	haemaglobin alpha 2;Hba
	4	14.2	14.2	0.77391	0.965209	E9Q007;Q61767;A0A087WPY5;Q61694	3 beta-hydroxysteroid dehydrogenase type 4;3 beta-hydroxysteroid dehydrogenase type 5	Gm4450;Hsd3b4;Hsd3b5
	4	7	7	0.780845	0.972341	Q8BH64	EH domain-containing protein 2	Ehd2
	63	31.7	29.3	0.351607	0.981579	Q68FG2		Sptbn2
	4	12.3	12.3	0.424527	0.983857	Q04447	Creatine kinase B-type	Ckb
	4	19.7	6.1	1.01282	0.987304	Q99JZ4;P36536	GTP-binding protein SAR1a	Sar1a
	14	43.9	43.9	0.544735	0.990235	Q00623	Apolipoprotein A-I;Proapolipoprotein A-I;Truncated apolipoprotein A-I	Apoa1
	5	36.7	36.7	0.54273	0.991149	D3YZ06;P14602	Heat shock protein beta-1	Hspb1
	19	4.4	4.2	0.67879	0.992669	E9Q3W4;Q9QXS1	Plectin	Plec
	21	42.5	36.5	0.558565	0.997406	P20152;A0A0A6YWC8	Vimentin	Vim
	29	19.1	19.1	0.633832	1.01934	P01027	Complement C3;Complement C3 beta chain;C3-beta-c;Complement C3 alpha chain;C3a anaphylatoxin;Acylation stimulating protein;Complement C3b alpha chain;Complement C3c alpha chain fragment 1;Complement C3dg fragment;Complement C3g fragment;Complement C3d fragment;Complement C3f fragment;Complement C3c alpha chain fragment 2	C3
	4	5.8	5.8	0.732595	1.03884	A2A6U3;Q80UG5;A2A6U5	Septin-9	2019-09-09
	4	3.7	3.7	0.448145	1.05088	Q61495;Q7TSF1;Q7TSF0	Desmoglein-1-alpha;Desmoglein-1-beta;Desmoglein-1-gamma	Dsg1a;Dsg1b;Dsg1c
	4	12.3	12.3	0.831558	1.05394	Q8BH00	Aldehyde dehydrogenase family 8 member A1	Aldh8a1
	6	15.2	0	0.775582	1.0703	P13745	Glutathione S-transferase A1;Glutathione S-transferase A1, N-terminally processed	Gsta1
	9	14.1	14.1	1.01168	1.07405	Q9QXD1	Peroxisomal acyl-coenzyme A oxidase 2	Acox2
	5	17.4	17.4	0.652589	1.08025	A0A0J9YU79;E9Q1Q9;A0A0J9YUK6;P97328;A0A0J9YTU1	Ketohexokinase	Khk
	4	15.5	15.5	0	1.10234	Q9CQ65	S-methyl-5-thioadenosine phosphorylase	Mtap
	3	8.3	8.3	0.798027	1.11596	O70475	UDP-glucose 6-dehydrogenase	Ugdh
	8	12.3	12.3	0.383377	1.11685	P35492	Histidine ammonia-lyase	Hal
	14	35.8	35.8	0.629654	1.12916	A0A0R4J050;Q99JW2;A0A087WPX1	Aminoacylase-1	Acy1
	7	6.5	6.5	0.411182	1.12925	P22599	Alpha-1-antitrypsin 1-2	Serpina1b
+	9	24.3	24.3	1.61319	1.13083	P10107	Annexin A1	Anxa1
	28	46.3	44	0.481563	1.14723	Q921I1;E9Q035	Serotransferrin	Tf;Gm20425
	10	82.3	15	1.03836	1.16027	P02088	Hemoglobin subunit beta-1	Hbb-b1
	10	9.8	9.8	0.492195	1.16691	F6RPJ9;Q9JHR7	Insulin-degrading enzyme	Ide
	16	45.9	45.9	0.729448	1.17143	Q91Y97	Fructose-bisphosphate aldolase B	Aldob
	3	3	3	0.825575	1.1847	Q9DBX3	Sushi domain-containing protein 2	Susd2
	12	50.7	47.3	0.421847	1.21689	P37804	Transgelin	Tagln
	4	35.8	35.8	0	1.23587	Q9JM83	Calmodulin-4	Calm4
	11	19	0	1.15094	1.24571	F8WID5;B7ZNL3		Tpm1
	2	3.3	3.3	0	1.25731	Q08189	Protein-glutamine gamma-glutamyltransferase E;Protein-glutamine gamma-glutamyltransferase E 50 kDa catalytic chain;Protein-glutamine gamma-glutamyltransferase E 27 kDa non-catalytic chain	Tgm3
	32	50.7	43.4	0.554059	1.29039	Q02257	Junction plakoglobin	Jup
	2	4.6	4.6	0	1.38614	O54984	ATPase Asna1	Asna1
	44	12.5	12.5	0.434447	1.41599	B1B0C7;E9PZ16;Q05793	Basement membrane-specific heparan sulfate proteoglycan core protein;Endorepellin;LG3 peptide	Hspg2
	77	25.7	25.7	0.598341	1.48277	E9Q557;E9PZW0	Desmoplakin	Dsp
	14	9.2	8.8	0.620116	1.53855	Q61838	Alpha-2-macroglobulin;Alpha-2-macroglobulin 165 kDa subunit;Alpha-2-macroglobulin 35 kDa subunit	A2m
	13	21.6	21.6	0.759372	1.84209	P97350	Plakophilin-1	Pkp1
	3	40.4	40.4	0.459683	1.98793	Q9D2Q8	Protein S100-A14	S100a14
	4	12.8	12.8	0	2.04379	Q08091	Calponin-1	Cnn1
	2	5.8	5.8	0.476577	2.44682	O89094	Caspase-14;Caspase-14 subunit p17, mature form;Caspase-14 subunit p10, mature form;Caspase-14 subunit p20, intermediate form;Caspase-14 subunit p8, intermediate form	Casp14
	4	15	15	0.341054	2.45612	G5E8Z3		2310050C09Rik
	12	15.4	15.4	0	2.96431	Q6WIZ7		Svs1
	5	9.5	9.5	0.53848	3.0398	Q8K4L4	Protein POF1B	Pof1b
	2	4.5	4.5	0	NaN	G5E8S8;Q8BVD5	MAGUK p55 subfamily member 7	Mpp7
	2	5.8	5.8	0	NaN	P24668	Cation-dependent mannose-6-phosphate receptor	M6pr
	3	19.1	19.1	0	NaN	P32848	Parvalbumin alpha	Pvalb
	2	1.7	1.7	0	NaN	Q32ME9;P55849	Desmocollin-1	Dsc1
	3	3.8	3.8	0	NaN	Q91VR5	ATP-dependent RNA helicase DDX1	Ddx1
	3	27.2	27.2	0	NaN	Q9CPW4;Q3UA72	Actin-related protein 2/3 complex subunit 5	Arpc5
