# Supplementary material for: Viewing Cortical Collecting Duct Function Through Phenotype-guided Single-Tubule Proteomics
Source: Function (Oxf). 2020 Jul 2;1(1):zqaa007. doi: 10.1093/function/zqaa007 (PMC8788781; doi:10.1093/function/zqaa007)
Supplement: zqaa007_Supplementary_Data [file zqaa007_supplementary_data.zip › Supplemental Table_3.xlsx]

## Sheet: Supplemental  Table 2 targeted 
log2 (KO/con)	neg log 10 pValue	Uniprot	Peptide	Uniprot	Gene symbol
0.106288	0.010052	sp|P60710|ACTB_MOUSE	AGFAGDDAPR	P60710	Actb
-0.357052	0.214241	sp|P60710|ACTB_MOUSE	VAPEEHPVLLTEAPLNPK	P60710	Actb
-0.257551	0.113478	sp|P56402|AQP2_MOUSE	SLAPAVVTGK	P56402	Aqp2
0.267918	0.195907	sp|P56402|AQP2_MOUSE	GLEPDTDWEER	P56402	Aqp2
0.0801907	0.00771492	sp|Q8R2N1|AQP3_MOUSE	CGEMLHIR	Q8R2N1	Aqp3
-0.0756477	0.0589095	sp|Q8VDN2|AT1A1_MOUSE	YGTDLSR	Q8VDN2	Atp1a1
-0.0306022	0.128773	sp|Q8VDN2|AT1A1_MOUSE	LNIPVNQVNPR	Q8VDN2	Atp1a1
-0.0605263	0.147228	sp|P14094|AT1B1_MOUSE	TEISFRPNDPK	P14094	Atp1b1
-0.216027	0.311155	sp|P14094|AT1B1_MOUSE	AYGENIGYSEK	P14094	Atp1b1
-1.0621	1.51275	sp|P50516|VATA_MOUSE	GVNVSALSR	P50516	Atp6v1a
-1.21323	1.10192	sp|P50516|VATA_MOUSE	HFTEFVPLR	P50516	Atp6v1a
-1.42337	1.67016	tr|Q91YH6|Q91YH6_MOUSE	SGQVLEVAGTK	Q91YH6	Atp6v1b1
-1.1123	1.72845	tr|Q91YH6|Q91YH6_MOUSE	NFITQGPYENR	Q91YH6	Atp6v1b1
-0.824673	0.634923	sp|P62814|VATB2_MOUSE	NYLSQPR	P62814	Atp6v1b2
-0.356675	0.534185	sp|P62814|VATB2_MOUSE	SGQVLEVSGSK	P62814	Atp6v1b2
-1.06609	1.56233	sp|Q8VIM4|BSND_MOUSE	SPQPPYVR	Q8VIM4	Bsnd
0.202597	0.100228	sp|P16858|G3P_MOUSE	GAAQNIIPASTGAAK	P16858	Gapdh
0.504872	0.248666	sp|P16858|G3P_MOUSE	LISWYDNEYGYSNR	P16858	Gapdh
-0.090899	0.14204	sp|Q8K3J9|GPC5C_MOUSE	AFSMDEPASAK	Q8K3J9	Gprc5c
-0.42576	0.640828	sp|Q8K3J9|GPC5C_MOUSE	GPSEGAYDVILPR	Q8K3J9	Gprc5c
-0.315022	0.394944	sp|Q8CFI0|NED4L_MOUSE	TSPQELSEEVSR	Q8CFI0	Nedd4l
-0.137806	0.135912	sp|Q8CFI0|NED4L_MOUSE	GLDYGGVAR	Q8CFI0	Nedd4l
-0.272039	0.305772	tr|Q3TP51|Q3TP51_MOUSE	DLDELMEAVLEK	Q3TP51	Scnn1b
-0.135047	0.227489	sp|Q8VEM8|MPCP_MOUSE	IQTQPGYANTLR	Q8VEM8	Slc25a3
-0.565018	1.00839	sp|Q8VEM8|MPCP_MOUSE	GSTASQVLQR	Q8VEM8	Slc25a3
-6.29801	2.52589	sp|Q9R155|S26A4_MOUSE	CINSTVGFDAIR	Q9R155	Slc26a4
-6.6331	3.01916	sp|Q9R155|S26A4_MOUSE	EGQDSLLETVAR	Q9R155	Slc26a4
-2.63115	1.13566	sp|P04919|B3AT_MOUSE	IPPDSETTLVLVGR	P04919	Slc4a1
-2.46941	1.02708	sp|P04919|B3AT_MOUSE	ASGPGAAAQIQEVK	P04919	Slc4a1
-2.54925	0.89056	sp|P70414|NAC1_MOUSE	TEIEMDGK	P70414	Slc8a1
-2.77491	0.98655	sp|P70414|NAC1_MOUSE	GNVIIPYK	P70414	Slc8a1
-2.59528	1.10355	sp|Q9EPK8|TRPV4_MOUSE	NDTIPVLLDIAER	Q9EPK8	Trpv4
