# Supplementary material for: Viewing Cortical Collecting Duct Function Through Phenotype-guided Single-Tubule Proteomics
Source: Function (Oxf). 2020 Jul 2;1(1):zqaa007. doi: 10.1093/function/zqaa007 (PMC8788781; doi:10.1093/function/zqaa007)
Supplement: zqaa007_Supplementary_Data [file zqaa007_supplementary_data.zip › Supplemental Table 1.xlsx]

## Sheet: Tabelle1
Mass [m/z]	Polarity	Start [min]	End [min]	Peptide	Protein	Peptide Modified Sequence	Protein Accession	Protein Gene
488.728	Positive	25.73	32.73	AGFAGDDAPR	sp|P60710|ACTB_MOUSE	AGFAGDDAPR	P60710	Actb
977.536	Positive	48.91	55.91	VAPEEHPVLLTEAPLNPK	sp|P60710|ACTB_MOUSE	VAPEEHPVLLTEAPLNPK	P60710	Actb
471.785	Positive	36.34	43.34	SLAPAVVTGK	sp|P56402|AQP2_MOUSE	SLAPAVVTGK	P56402	Aqp2
673.797	Positive	39.82	46.82	GLEPDTDWEER	sp|P56402|AQP2_MOUSE	GLEPDTDWEER	P56402	Aqp2
508.244	Positive	33.22	40.22	CGEMLHIR	sp|Q8R2N1|AQP3_MOUSE	C[+57]GEMLHIR	Q8R2N1	Aqp3
462.747	Positive	47.94	54.94	ESIMVAFK	sp|P55088|AQP4_MOUSE	ESIMVAFK	P55088	Aqp4
406.201	Positive	22.63	29.63	YGTDLSR	sp|Q8VDN2|AT1A1_MOUSE	YGTDLSR	Q8VDN2	Atp1a1
632.362	Positive	42.27	49.27	LNIPVNQVNPR	sp|Q8VDN2|AT1A1_MOUSE	LNIPVNQVNPR	Q8VDN2	Atp1a1
652.336	Positive	33.18	40.18	TEISFRPNDPK	sp|P14094|AT1B1_MOUSE	TEISFRPNDPK	P14094	Atp1b1
615.785	Positive	29.49	36.49	AYGENIGYSEK	sp|P14094|AT1B1_MOUSE	AYGENIGYSEK	P14094	Atp1b1
451.756	Positive	33.54	40.54	GVNVSALSR	sp|P50516|VATA_MOUSE	GVNVSALSR	P50516	Atp6v1a
573.309	Positive	46.93	53.93	HFTEFVPLR	sp|P50516|VATA_MOUSE	HFTEFVPLR	P50516	Atp6v1a
544.801	Positive	32.73	39.73	SGQVLEVAGTK	tr|Q91YH6|Q91YH6_MOUSE	SGQVLEVAGTK	Q91YH6	Atp6v1b1
669.825	Positive	39.82	46.82	NFITQGPYENR	tr|Q91YH6|Q91YH6_MOUSE	NFITQGPYENR	Q91YH6	Atp6v1b1
439.23	Positive	25.89	32.89	NYLSQPR	sp|P62814|VATB2_MOUSE	NYLSQPR	P62814	Atp6v1b2
545.791	Positive	28.74	35.74	SGQVLEVSGSK	sp|P62814|VATB2_MOUSE	SGQVLEVSGSK	P62814	Atp6v1b2
472.253	Positive	30.01	37.01	SPQPPYVR	sp|Q8VIM4|BSND_MOUSE	SPQPPYVR	Q8VIM4	Bsnd
552.764	Positive	21.74	28.74	ELGFEPDIQG	sp|Q8VIM4|BSND_MOUSE	ELGFEPDIQG	Q8VIM4	Bsnd
853.451	Positive	46.66	53.66	MYDSVLALPGALQATR	sp|Q9Z261|CLD7_MOUSE	MYDSVLALPGALQATR	Q9Z261	Cldn7
874.465	Positive	36.92	43.92	VYDSLLALSPDLQASR	sp|Q9Z260|CLD8_MOUSE	VYDSLLALSPDLQASR	Q9Z260	Cldn8
697.372	Positive	52.73	59.73	DFYNPLVDVALK	sp|Q9Z260|CLD8_MOUSE	DFYNPLVDVALK	Q9Z260	Cldn8
685.375	Positive	36.19	43.19	GAAQNIIPASTGAAK	sp|P16858|G3P_MOUSE	GAAQNIIPASTGAAK	P16858	Gapdh
890.402	Positive	49.87	56.87	LISWYDNEYGYSNR	sp|P16858|G3P_MOUSE	LISWYDNEYGYSNR	P16858	Gapdh
577.263	Positive	33.9	40.9	AFSMDEPASAK	sp|Q8K3J9|GPC5C_MOUSE	AFSMDEPASAK	Q8K3J9	Gprc5c
687.357	Positive	49.01	56.01	GPSEGAYDVILPR	sp|Q8K3J9|GPC5C_MOUSE	GPSEGAYDVILPR	Q8K3J9	Gprc5c
681.331	Positive	34.98	41.98	TSPQELSEEVSR	sp|Q8CFI0|NED4L_MOUSE	TSPQELSEEVSR	Q8CFI0	Nedd4l
522.759	Positive	25.13	32.13	ITQWEDPR	sp|Q8CFI0|NED4L_MOUSE	ITQWEDPR	Q8CFI0	Nedd4l
454.235	Positive	31.69	38.69	GLDYGGVAR	sp|Q8CFI0|NED4L_MOUSE	GLDYGGVAR	Q8CFI0	Nedd4l
702.85	Positive	22.95	29.95	DLDELMEAVLEK	tr|Q3TP51|Q3TP51_MOUSE	DLDELMEAVLEK	Q3TP51	Scnn1b
605.266	Positive	21.29	28.29	EELGCQSVCK	sp|Q9WU39|SCNNG_MOUSE	EELGC[+57]QSVC[+57]K	Q9WU39	Scnn1g
681.362	Positive	33.46	40.46	IQTQPGYANTLR	sp|Q8VEM8|MPCP_MOUSE	IQTQPGYANTLR	Q8VEM8	Slc25a3
523.783	Positive	26.36	33.36	GSTASQVLQR	sp|Q8VEM8|MPCP_MOUSE	GSTASQVLQR	Q8VEM8	Slc25a3
439.74	Positive	27.72	34.72	NYNAGIVK	sp|Q9R155|S26A4_MOUSE	NYNAGIVK	Q9R155	Slc26a4
676.835	Positive	46.57	53.57	CINSTVGFDAIR	sp|Q9R155|S26A4_MOUSE	C[+57]INSTVGFDAIR	Q9R155	Slc26a4
659.336	Positive	46.19	53.19	CINSTVGFDAIR	sp|Q9R155|S26A4_MOUSE	C[+57]INSTVGFDAIR	Q9R155	Slc26a4
748.92	Positive	51.28	58.28	IPPDSETTLVLVGR	sp|P04919|B3AT_MOUSE	IPPDSETTLVLVGR	P04919	Slc4a1
663.854	Positive	31.82	38.82	ASGPGAAAQIQEVK	sp|P04919|B3AT_MOUSE	ASGPGAAAQIQEVK	P04919	Slc4a1
461.713	Positive	25.69	32.69	TEIEMDGK	sp|P70414|NAC1_MOUSE	TEIEMDGK	P70414	Slc8a1
452.269	Positive	40.7	47.7	GNVIIPYK	sp|P70414|NAC1_MOUSE	GNVIIPYK	P70414	Slc8a1
734.904	Positive	40.96	47.96	NDTIPVLLDIAER	sp|Q9EPK8|TRPV4_MOUSE	NDTIPVLLDIAER	Q9EPK8	Trpv4
