# Supplementary material for: Viewing Cortical Collecting Duct Function Through Phenotype-guided Single-Tubule Proteomics
Source: Function (Oxf). 2020 Jul 2;1(1):zqaa007. doi: 10.1093/function/zqaa007 (PMC8788781; doi:10.1093/function/zqaa007)
Supplement: zqaa007_Supplementary_Data [file zqaa007_supplementary_data.zip › Supplemental Table_2.xlsx]

## Sheet: Tabelle1
Protein expression
1	2	3	4	5	6	7	8	9	11	12	13	14	Category	Protein Gene
0.673864	0.621488	-1.19806	1.02742	0.314297	-0.0376993	0.168328	-2.08618	0.112395	0.337155	-0.0948381	-0.0603427	0.382925	HOUSE	Actb
0.799681	0.753661	0.926709	-3.71463	0.0461724	0.483296	0.179432	0.586331	-0.120101	0.523291	-0.41217	0.685317	-0.576229	PC	Aqp2
0.852905	1.04026	1.1135	-4.2117	-0.272199	-0.0216004	-0.0686344	1.22087	0.0847345	0.363808	0.0694504	0.629191	-0.639817	PC	Aqp3
-0.0359843	-0.067305	0.483991	0.625403	0.275427	-0.219924	-0.28554	0.379322	-0.178421	-0.113506	-0.50523	0.0482675	-0.245747	HOUSE	Atp1a1
0.128046	0.0533606	0.198838	0.574219	0.359147	-0.0592285	-0.228153	-1.56324	0.0226894	0.170268	-0.18089	0.195559	0.490137	HOUSE	Atp1b1
0.704913	0.268514	-2.09925	0.732151	0.104897	-0.189442	0.0985523	-1.26535	0.582537	0.488648	0.146498	0.0909168	0.497185	OUT	Atp6v1a
0.157365	-0.0930876	0.719466	0.162392	-0.0860813	0.0457653	-0.424234	-0.384764	-0.225763	0.135183	-0.0174646	0.0135385	0.158448	IC	Atp6v1b1
-0.0497029	-0.0610946	0.922033	-0.354161	-0.231613	-0.186249	-0.395225	1.1399	-0.00212809	-0.17768	-0.390445	-0.116066	0.0632006	IC	Atp6v1b2
-0.00917652	-0.396141	0.659109	0.66642	-0.186289	-0.408235	-0.574908	1.05012	-0.0205149	0.024933	-0.257177	-0.387585	0.000203729	IC	Bsnd
0.798005	0.687003	-1.74554	1.01357	-0.262832	-0.569401	0.472599	-1.11922	0.419875	0.495748	-0.0314941	-0.411693	0.414132	PC	Gapdh
0.0377662	-0.34256	-0.273721	0.833807	-0.20026	0.315119	-0.302695	1.00207	0.0410743	0.173397	-0.0258522	-0.448839	-1.00245	OUT	Gprc5c
0.428806	0.643547	0.474304	-1.72368	0.255565	0.256849	0.0600125	-0.328729	-0.608911	0.325831	0.173683	-0.626483	0.829963	PC	Nedd4l
-5.46919	NaN	NaN	NaN	NaN	0.731788	NaN	NaN	NaN	0.957513	0.599094	0.691169	0.765021	PC	Scnn1b
0.190462	-0.319782	0.693545	-0.292796	-0.253641	-0.336823	-0.25716	0.778219	-0.0355468	0.139708	-0.379394	0.00295079	0.231023	OUT	Slc25a3
-0.304525	-0.587449	0.210753	1.12466	-1.15006	0.00765582	0.255012	2.62862	-0.343515	-2.35638	0.372241	0.477275	0.13271	IC	Slc26a4
-0.256914	-0.361866	0.398806	-0.112895	0.108561	-0.0206734	-0.365742	1.21803	-0.473018	0.0100805	-0.0647488	0.0761987	0.00495112	IC	Slc4a1
-1.86856	-2.27256	0.330477	1.56738	1.03471	-0.0424138	0.69095	2.3077	0.946743	-0.231469	0.541425	-0.667391	-2.17622	IC	Slc8a1
Phenotypes		3	4	5	6	7	8	9	11	12	13	14		Parameter	Unit
Not recoreded	Not recoreded	-10	-32.5	-11.5	-10	-8.5	-8.75	-12	-21.25	-13.5	-13.5	-12.5		transepithelial Voltage Vte	mV
Not recoreded	Not recoreded	119.04	183.799	65.3252	135.709	108.516	143.042	111.663	156.107	183.15	157.861	227.131		transepithelial Restistance Rte	Wcm2
Not recoreded	Not recoreded	-84.0055	-176.824	-176.042	-73.687	-78.3292	-61.1708	-107.466	-136.125	-73.7101	-85.5182	-55.0343		equivalent short-circuit current I'sc	µA/cm2
Not recoreded	Not recoreded	10.2	12	13.5	19.4	12.2	14	10.3	15	12	10.9	13		diameter (amiloride)	µm
Not recoreded	Not recoreded	0.25	-2	-0.25	-3	-0.25	0.25	-1	0.05	-3.25	0.1	-0.25		Vte (amiloride)	mV
Not recoreded	Not recoreded	247.813	359.128	163.447	280.525	129.651	128.039	119.616	370.393	194.73	174.598	333.248		Rte (amiloride)	Wcm2
Not recoreded	Not recoreded	1.00882	-5.56905	-1.52955	-10.6942	-1.92826	1.95253	-8.3601	0.134992	-16.6897	0.572745	-0.750193		I'sc (amiloride)	µA/cm2
Not recoreded	Not recoreded	10.25	30.5	11.25	7	8.25	9	11	21.3	10.25	13.6	12.25		D Vte (amiloride)	mV
Not recoreded	Not recoreded	128.773	175.329	98.1213	144.816	21.1343	-15.0028	7.95306	214.286	11.5805	16.7367	106.117		D Rte (amiloride)	Wcm2
Not recoreded	Not recoreded	85.0143	171.255	174.513	62.9927	76.401	63.1233	99.1064	136.26	57.0204	86.091	54.2841		D I'sc (amiloride)	µA/cm2
Not recoreded	Not recoreded	1.3061	0.959797	1.00497	1.17193	1.6549	1.41219	1.34744	1.36865	1.43454	2.34727	1.79427		PCl/PNa
Not recoreded	Not recoreded	16.6774	13.5416	29.0835	15.6427	27.6889	30.8585	33.9428	10.8634	20.1038	16.308	10.2351		PNa	10-3 cm/h
Not recoreded	Not recoreded	21.7823	12.9972	29.228	18.3322	45.8225	43.5781	45.7358	14.8682	28.8398	38.2793	18.3647		PCl	10-3 cm/h
Not recoreded	Not recoreded	480	500	400	600	600	360	600	600	600	550	600		length
Not recoreded	Not recoreded	10	13.9	13	9.2	17.6	12.8	9.4	15.6	13	11	11		diameter
